# Supplementary material for: Resolving taxonomic uncertainties in the genus Haemophilus: a genomics-based approach for the reclassification of species within genera of the family Pasteurellaceae and proposal of four novel genera and one novel species
Source: Front Microbiol. 2026 Mar 31;17:1798515. doi: 10.3389/fmicb.2026.1798515 (PMC13076348; doi:10.3389/fmicb.2026.1798515)
Supplement: Supplementary file 1 [file Data_Sheet_1.xlsx]

## Sheet: Table S1
Supplemental Information S1. List of Pasteurellaceae type strains genomes analysed and genome characteristics.
Order Tree	Assembly Accession	16S rRNA gene accesion no.	Genera	Genera Type strain	Species	Species Epithet	Species type strain	NCBI Organism Scientific Name	Organism Qualifier	Taxonomy id	Assembly Name	Source	Level	Contigs	Contig N50	Size	GC (%)	Submission Date	Gene Count Prokka	BioProject	BioSample	Completeness	Contamination
1	GCF_003265225.1	MT158225	Mergibacter	type Strain	Mergibacter septicus	septicus	type Strain	Mergibacter septicus	27517-4-I1	221402	ASM326522v1	RefSeq	Complete Genome	1	1887503	1887503	35.92	2018-06-26	1688	PRJNA386969	SAMN07252868	100	0
2	GCF_000772265.1	JPHN01000071	Gallibacterium	type Strain	Gallibacterium anatis	anatis	type Strain	Gallibacterium anatis	F149	1121910	ASM77226v1	RefSeq	Contig	117	36680	2408630	40.04	2014-11-05	2257	PRJNA217951	SAMN02344110	99.99	0.07
3	GCF_014884965.1	L06086	Spirabiliibacterium	type Strain	Spirabiliibacterium mucosae	mucosae	type Strain	Spirabiliibacterium mucosae	20609_3	28156	ASM1488496v1	RefSeq	Contig	67	79821	2151200	51.12	2020-10-13	2155	PRJNA633328	SAMN14941436	99.88	0.87
4	GCF_000772535.1	JSUM01000029	Chelonobacter	type Strain	Chelonobacter oris	oris	type Strain	Chelonobacter oris	1662	505317	ASM77253v1	RefSeq	Contig	35	185495	2610727	47.1	2014-11-05	2390	PRJNA265026	SAMN03145057	100	0.07
5	GCF_900454705.1	L06090	Pasteurella		Pasteurella testudinis	testudinis	type Strain	Pasteurella testudinis	NCTC 12150	761	50465_G01	RefSeq	Contig	2	3012322	3029577	47.21	2018-08-01	2821	PRJEB6403	SAMEA4384306	100	0.06
6	GCF_004342725.1	SMCP01000021	Testudinibacter	type Strain	Testudinibacter aquarius	aquarius	type Strain	Testudinibacter aquarius	DSM 28140	1524974	ASM434272v1	RefSeq	Scaffold	24	236082	2716742	45.23	2019-03-11	2478	PRJNA223056	SAMN02743999	100	0.01
7	GCF_900454895.1	X89379	Phocoenobacter	type Strain	Phocoenobacter uteri	uteri	type Strain	Phocoenobacter uteri	NCTC 12872	146806	51184_D02	RefSeq	Contig	5	2120227	2181724	36.19	2018-08-01	1976	PRJNA899698	SAMN31667789	99.99	0.06
8	GCF_004346205.1	AY362927	Bibersteinia	type Strain	Bibersteinia trehalosi	trehalosi	type Strain	Bibersteinia trehalosi	DSM 23101	47735	ASM434620v1	RefSeq	Scaffold	25	237805	2285414	40.85	2019-03-11	2095	PRJNA500335	SAMN10362889	100	0.17
9	GCF_004345745.1	AY508816	Nicoletella	type Strain	Nicoletella semolina	semolina	type Strain	Nicoletella semolina	DSM 16380	271160	ASM434574v1	RefSeq	Scaffold	25	142930	1945534	39.39	2019-03-11	1828	PRJNA520335	SAMN10866325	100	0.01
10	GCF_004519515.1	U65584	Actinobacillus		Actinobacillus indolicus	indolicus	no type strain genome (GCF_901764975.1 type strain supressed)	Actinobacillus indolicus	AIFJ1607	51049	ASM451951v1	RefSeq	Complete Genome	1	2251645	2251645	40.12	2019-03-28	2128	PRJNA521859	SAMN10918381	100	0.31
11	GCF_002015085.1	MUXW01000050	Glaesserella	type Strain	Glaesserella parasuis	parasuis	type Strain	Glaesserella parasuis	CCUG 3712	738	ASM201508v1	RefSeq	Scaffold	91	58387	2329039	39.91	2017-03-03	2274	PRJNA302716	SAMN06308701	100	1.23
12	GCF_001038205.1	AF024526	Muribacter	type Strain	Muribacter muris	muris	type Strain	Muribacter muris	Ackerman80-443D	67855	ASM103820v1	RefSeq	Contig	126	39684	2457363	44.72	2015-06-23	2388	PRJNA302716	SAMN06308713	99.9	0.03
13	GCF_009761395.1	KJ632968	Ursidibacter	type Strain	Ursidibacter maritimus	maritimus	type Strain	Ursidibacter maritimus	Pb43106	1331689	ASM976139v1	RefSeq	Contig	39	293320	1970865	37.88	2019-12-17	1824	PRJDB2951	SAMD00018573	100	0.04
14	GCF_009684715.1	RBJC01000001	Otariodibacter	type Strain	Otariodibacter oris	oris	type Strain	Otariodibacter oris	Baika1	1032623	ASM968471v1	RefSeq	Complete Genome	1	2019124	2019124	36.35	2019-11-21	1851	PRJNA419028	SAMN08040641	100	0.08
15	GCF_013377275.1	RKQP01000010	Vespertiliibacter	type Strain	Vespertiliibacter pulmonis	pulmonis	type Strain	Vespertiliibacter pulmonis	CCUG 64585	1443036	ASM1337727v1	RefSeq	Chromosome	1	1831739	1831839	37.33	2020-06-30	1688	PRJNA244572	SAMN02904551	100	0.05
16	GCF_003814575.1	RKQT01000008	Frederiksenia	type Strain	Frederiksenia canicola	canicola	type Strain	Frederiksenia canicola	DSM 25797	123824	ASM381457v1	RefSeq	Contig	10	1162726	2124926	42.6	2018-11-23	1978	PRJNA500333	SAMN10362887	100	0
17	GCF_002015115.1	M75061	Haemophilus		Haemophilus paracuniculus	paracuniculus	type Strain	Haemophilus paracuniculus	CCUG 43573	734	ASM201511v1	RefSeq	Scaffold	28	125423	2047249	45.5	2017-03-03	1960	PRJNA302716	SAMN06308712	100	0.01
18	GCF_028649535.1	GCF_028649535.1_16	Mannheimia		Mannheimia cairinae	cairinae	type Strain	Mannheimia cairinae	AT1	3025936	ASM2864953v1	RefSeq	Contig	16	247416	2304445	37.99	2023-02-14	2240	PRJNA931665	SAMN33096640	100	0
19	GCF_000621105.1	AF053902	Mannheimia		Mannheimia granulomatis	granulomatis	type Strain	Mannheimia granulomatis	DSM 19156	1122190	ASM62110v1	RefSeq	Scaffold	10	559125	2271305	39.82	2014-04-08	2107	PRJNA221028	SAMN02743975	100	0.02
20	GCF_004342115.1	AF060699	Mannheimia	type Strain	Mannheimia haemolytica	haemolytica	type Strain	Mannheimia haemolytica	DSM 10531	75985	ASM434211v1	RefSeq	Scaffold	71	78910	2583665	41.13	2019-03-11	2593	PRJNA500325	SAMN10363427	100	0.14
21	GCF_013377995.1	MT596512	Mannheimia		Mannheimia pernigra	pernigra	type Strain	Mannheimia pernigra	17CN0883	111844	ASM1337799v1	RefSeq	Complete Genome	1	2169356	2169356	39.01	2020-07-01	1970	PRJNA638810	SAMN15211746	100	0
22	GCF_009828705.1	MH254941	Mannheimia		"Mannheimia ovis"	"ovis"	synonim, not Type Strain genome pernigra	Mannheimia pernigra	ZY170218	111844	ASM982870v1	RefSeq	Complete Genome	1	2143704	2143704	39.13	2020-01-03	2081	PRJNA591732	SAMN13386910	100	0.12
23	GCF_013377235.1	AF053893	Mannheimia		Mannheimia varigena	varigena	type Strain	Mannheimia varigena	177	85404	ASM1337723v1	RefSeq	Complete Genome	1	2139787	2139787	40.49	2020-06-30	1930	PRJNA283783	SAMN04548884	100	0.24
24	GCF_036880405.1	JBAJJL010000021	Mannheimia		Mannheimia indoligenes	indoligenes	type Strain	Mannheimia indoligenes	M14.4	3103145	ASM3688040v1	RefSeq	Contig	27	157390	2263304	39.55	2024-02-26	2140	PRJNA1046459	SAMN38498776	100	0.02
25	GCF_014541205.1	MT974312	Mannheimia		Mannheimia bovis	bovis	type Strain	Mannheimia bovis	ZY190616	2770636	ASM1454120v1	RefSeq	Complete Genome	1	2155161	2155161	39.78	2020-09-15	2048	PRJNA662179	SAMN16077668	100	0.01
26	GCF_000238795.2	AFNK01000005	Haemophilus		Haemophilus sputorum	sputorum	type Strain	Haemophilus sputorum	CCUG 13788	1035839	ASM23879v2	RefSeq	Contig	87	206614	2143543	39.71	2011-06-01	2006	PRJNA67089	SAMN02393707	100	0.03
27	GCF_000175195.1	ACQL01000137	Actinobacillus		Actinobacillus minor	minor	type Strain	Actinobacillus minor	NM305	637911	ASM17519v1	RefSeq	Contig	197	67819	2425264	39.25	2009-06-19	2280	PRJNA36657	SAMN02470284	100	0.07
28	GCF_900450675.1	MUXY01000013	Haemophilus		Haemophilus parahaemolyticus	parahaemolyticus	Type strain	Haemophilus parahaemolyticus	NCTC 8479	1095744	53694_G01	RefSeq	Contig	2	2094166	2096197	40.29	2018-08-01	1955	PRJEB6403	SAMEA87363418	100	0.01
29	GCF_002015045.1	MUXX01000027	Haemophilus		Haemophilus paraphrohaemolyticus	paraphrohaemolyticus	type Strain	Haemophilus paraphrohaemolyticus	CCUG 3718	736	ASM201504v1	RefSeq	Scaffold	29	181695	2057591	40.83	2017-03-03	2000	PRJNA302716	SAMN06308708	100	0
30	GCF_001043455.1	MUYD01000015	Haemophilus		Haemophilus ducreyi	ducreyi	type Strain	[Haemophilus] ducreyi	CIP 54.2	730	ASM104345v1	RefSeq	Chromosome	1	803911	1557754	37.78	2015-06-30	1508	PRJNA270894	SAMN03271828	100	0.04
31	GCF_901687125.1	HF565190	Actinobacillus		Actinobacillus vicugnae	vicugnae	type Strain	Actinobacillus vicugnae	W16181	2573093	Actino_spades	RefSeq	Contig	50	99425	2486743	39.24	2019-09-13	2314	PRJEB31316	SAMEA5620549	100	0.09
32	GCF_029774155.1	AY362929	Actinobacillus		Actinobacillus arthritidis	arthritidis	type Strain	Actinobacillus arthritidis	CCUG 24862	157339	ASM2977415v1	RefSeq	Complete Genome	1	2266746	2266746	39.47	2023-04-17	2424	PRJNA874033	SAMN30522530	96.02	4.26
33	GCF_000167095.1	AACK01000032	Actinobacillus		Actinobacillus pleuropneumoniae	pleuropneumoniae	type Strain	Actinobacillus pleuropneumoniae	4074	228399	ASM16709v1	RefSeq	Scaffold	140	47478	2292348	41.37	2003-04-21	2162	PRJNA198	SAMN02471910	99.96	0.28
34	GCF_900444945.1	M75068	Actinobacillus	type Strain	Actinobacillus lignieresii	lignieresii	type Strain	Actinobacillus lignieresii	NCTC 4189	720	50450_B01	RefSeq	Contig	2	2227799	2236520	41.41	2018-08-07	2073	PRJEB6403	SAMEA4384238	100	0.37
35	GCF_900636745.1	M75072	Actinobacillus		Actinobacillus equuli	equuli	type Strain	Actinobacillus equuli	NCTC 8529	718	44087_C02	RefSeq	Complete Genome	1	2451991	2451991	40.22	2018-12-20	2227	PRJEB6403	SAMEA3861964	100	0
36	GCF_000374285.1	M75062	Actinobacillus		Actinobacillus capsulatus	capsulatus	type Strain	Actinobacillus capsulatus	DSM 19761	1120931	ASM37428v1	RefSeq	Scaffold	46	114366	2621135	40	2013-04-23	2497	PRJNA174169	SAMN02441362	100	0.02
37	GCF_000739435.1	CP009159	Actinobacillus		Actinobacillus suis	suis	type Strain	Actinobacillus suis	ATCC 33415	743972	ASM73943v1	RefSeq	Complete Genome	1	2501598	2501598	40.22	2014-08-14	2272	PRJNA46463	SAMN01918029	100	0.08
38	GCF_000188255.1	GL831090	Actinobacillus		Actinobacillus ureae	ureae	type Strain	Actinobacillus ureae	ATCC 25976	887324	ASM18825v1	RefSeq	Scaffold	27	20729	2354471	39.97	2011-02-10	2364	PRJNA52977	SAMN00253301	100	0.04
39	GCF_004340985.1	KF875566	Cricetibacter	type Strain	Cricetibacter osteomyelitidis	osteomyelitidis	type Strain	Cricetibacter osteomyelitidis	DSM 28404	1521931	ASM434098v1	RefSeq	Contig	62	94893	2732036	40.78	2019-03-11	2492	PRJNA500328	SAMN10362884	100	0.17
40	GCF_004339025.1	AY216868	Volucribacter	type Strain	Volucribacter psittacicida	psittacicida	type Strain	Volucribacter psittacicida	DSM 15534	203482	ASM433902v1	RefSeq	Scaffold	11	243091	2267688	38.21	2019-03-11	2112	PRJNA217951	SAMN02344110	100	0.03
41	GCF_002795425.1	L06082	Conservatibacter	type Strain	Conservatibacter flavescens	flavescens	type Strain	Conservatibacter flavescens	7.4	28161	ASM279542v1	RefSeq	Contig	49	124117	2607477	39.48	2017-11-26	2443	PRJNA419029	SAMN08040642	99.99	0.14
42	GCF_004363295.1	KF875567	Mesocricetibacter	type Strain	Mesocricetibacter intestinalis	intestinalis	type Strain	Mesocricetibacter intestinalis	DSM 28403	1521930	ASM436329v1	RefSeq	Scaffold	18	310852	2214771	46.6	2019-03-22	1990	PRJNA500329	SAMN10362777	100	0.02
43	GCF_032586195.1	OR046993	Emayella	Not validly published, not Type Strain genome	"Emayella augustorita"	"augustorita"	Not validly published, not Type Strain genome	Pasteurellaceae bacterium	LIM206	3015882	ASM3258619v1	RefSeq	Contig	106	287511	2679837	45.27	2023-10-12	2462	PRJNA899698	SAMN31667789	99.99	0.29
44	GCF_011455875.1	FJ463881	Basfia	type Strain	Basfia succiniciproducens	succiniciproducens	type Strain	Basfia succiniciproducens	JF4016	653940	ASM1145587v1	RefSeq	Complete Genome	1	2253194	2253194	42.44	2020-03-19	2022	PRJNA283783	SAMN04536521	100	0
45	GCF_000940515.1	LN795822	Mannheimia		Mannheimia massilioguelmaensis	massilioguelmaensis	type Strain	Mannheimia massilioguelmaensis	MG13T	1604354	Mannheimia massilioguelmaensis MG13T	RefSeq	Contig	8	370643	2186813	36.21	2015-02-07	2047	PRJEB8319	SAMEA3220414	100	0.19
46	GCF_000262245.1	AJSX01000044	Pasteurella		Pasteurella bettyae	bettyae	type Strain	Pasteurella bettyae	CCUG 2042	1095749	ASM26224v1	RefSeq	Contig	47	146810	2253160	36.08	2012-05-10	2149	PRJNA75143	SAMN00761813	100	2.13
47	GCF_042926695.1	Y17189	Lonepinella	type Strain	Lonepinella koalarum	koalarum	type Strain	Lonepinella koalarum	ACM3666	53417	ACM3666	RefSeq	Complete Genome	1	2550855	2550855	39.21	2024-10-15	2384	PRJNA910995	SAMN32064472	99.84	0.18
48	GCF_901764995.1	U65583	Actinobacillus		Actinobacillus porcinus	porcinus	type Strain	Actinobacillus porcinus	NM319	51048	5970_8#10_v2	RefSeq	Scaffold	29	182117	2276241	41.05	2019-05-30	2099	PRJEB31492	SAMEA1410922	100	0.04
49	GCF_003096995.1	AY362922	Alitibacter		Alitibacter langaaensis	langaaensis	type Strain	Alitibacter langaaensis	DSM 22999	1122935	ASM309699v1	RefSeq	Contig	29	118173	1989693	40.94	2018-05-07	1876	PRJNA442648	SAMN08776250	100	0.06
50	GCF_029577735.1	JARQTP010000014	Exercitatus	type Strain	Exercitatus varius	varius	type Strain	Exercitatus varius	CCUG 15568	67857	ASM2957773v1	RefSeq	Contig	23	200101	2176624	46.22	2023-04-03	1996	PRJNA946729	SAMN33828690	100	0.03
51	GCF_000017245.1	CP000746	Actinobacillus		Actinobacillus succinogenes	succinogenes	type Strain	Actinobacillus succinogenes	130Z	339671	ASM1724v1	RefSeq	Complete Genome	1	2319663	2319663	44.92	2007-07-05	2137	PRJNA13370	SAMN02598296	99.99	0.13
52	GCF_002015125.1	AF224292	Haemophilus		Haemophilus felis	felis	Type strain	[Haemophilus] felis	CCUG 31170	123822	ASM201512v1	RefSeq	Scaffold	78	62148	2361926	40.02	2017-03-03	2234	PRJNA302716	SAMN06308729	100	0.85
53	GCF_900186835.1	ACZR01000003	Pasteurella		Pasteurella dagmatis	dagmatis	type Strain	Pasteurella dagmatis	NCTC 11617	754	49950_F01	RefSeq	Complete Genome	1	2287213	2287213	37.53	2017-08-15	2018	PRJEB6403	SAMEA4362423	100	0.02
54	GCF_000754275.1	CP008918	Pasteurella	type Strain	Pasteurella multocida	multocida	type Strain	Pasteurella multocida	ATCC 43137	747	ASM75427v1	RefSeq	Complete Genome	1	2271840	2271840	40.35	2014-09-12	2076	PRJNA419029	SAMN08040642	100	0.13
55	GCF_900454865.1	AY362919	Pasteurella		Pasteurella canis	canis	type Strain	Pasteurella canis	NCTC11621	753	50305_A01	RefSeq	Contig	20	2191993	2344458	36.78	2018-08-01	2193	PRJEB6403	SAMEA4364222	100	5.6
56	GCF_042681465.1	M75052	Pasteurella		Pasteurella oralis	oralis	type Strain	Pasteurella oralis	CCM 7950	1071947	ASM4268146v1	RefSeq	Scaffold	27	155270	2446620	37.32	2024-10-06	2260	PRJNA595761	SAMN43282617	100	0.12
57	GCF_029814135.1	AY362889	Actinobacillus		Actinobacillus delphinicola	delphinicola	type Strain	Actinobacillus delphinicola	M906/93/5T	51161	ASM2981413v1	RefSeq	Contig	2	1895883	1917497	37.43	2023-04-17	1703	PRJNA283783	SAMN04549214	100	0.15
58	GCF_004345785.1	GU295084	Bisgaardia	type Strain	Bisgaardia hudsonensis	hudsonensis	type Strain	Bisgaardia hudsonensis	DSM 28231	109472	ASM434578v1	RefSeq	Scaffold	21	208513	2108978	33.47	2019-03-11	1891	PRJNA520339	SAMN10866385	100	0.07
59	GCF_004362535.1	M75059	Avibacterium	type Strain	Avibacterium gallinarum	gallinarum	type Strain	Avibacterium gallinarum	DSM 17481	755	ASM436253v1	RefSeq	Scaffold	22	204990	2342758	41.24	2019-03-22	2191	PRJNA520331	SAMN10866486	100	0.99
60	GCF_042675725.1	HE797791	Seminibacterium	type Strain	Seminibacterium arietis	arietis	type Strain	Seminibacterium arietis	CCUG 61707	1173502	ASM4267572v1	RefSeq	Contig	28	270156	1941091	35.13	2024-10-06	1780	PRJNA520331	SAMN10866486	100	0.01
61	GCF_964241405.1	CCMQ01000028	Necropsobacter	type Strain	Necropsobacter rosorum	rosorum	type Strain	Necropsobacter rosorum	CC00832	908285	CC00832	RefSeq	Scaffold	17	267624	2482016	49.12	2024-08-29	2255	PRJNA302716	SAMN06308701	99.99	0.04
62	GCF_002795405.1	L06080	Caviibacterium	type Strain	Caviibacterium pharyngocola	pharyngocola	type Strain	Caviibacterium pharyngocola	7.3	28159	ASM279540v1	RefSeq	Contig	43	155625	2486286	43.43	2017-11-26	2363	PRJNA419028	SAMN08040641	100	0.08
63	GCF_014202395.1	AF549387	Histophilus	type Strain	Histophilus somni	somni	type Strain	Histophilus somni	DSM 23850	731	ASM1420239v1	RefSeq	Scaffold	28	121344	2067730	37.04	2020-08-14	1851	PRJNA633328	SAMN14941436	100	0
64	GCF_002015075.1	MUXZ01000061	Canicola	type Strain	Canicola haemoglobinophilus	haemoglobinophilus	type Strain	Canicola haemoglobinophilus	CCUG 3714	733	ASM201507v1	RefSeq	Scaffold	83	66550	2296682	37.04	2017-03-03	2237	PRJNA302716	SAMN06308713	100	0.08
65	GCF_900637275.1	U66491	Pasteurella		Pasteurella aerogenes	aerogenes	type Strain	[Pasteurella] aerogenes	NCTC 13378	749	50465_C02	RefSeq	Complete Genome	1	2257472	2257472	41.01	2018-12-20	2064	PRJEB6403	SAMEA4384356	100	0.01
66	GCF_900454475.1	L06089	Pasteurella		Pasteurella mairii	mairii	type Strain	[Pasteurella] mairii	NCTC 10699	757	44787_A01	RefSeq	Contig	2	2596673	2612848	40.85	2018-08-01	2346	PRJEB6403	SAMEA3879494	100	0
67	GCF_900460625.1	NLFK01000019	Actinobacillus		Actinobacillus seminis	seminis	type Strain	Actinobacillus seminis	NCTC 10851	722	49642_E01	RefSeq	Contig	3	2441200	2467403	40.73	2018-08-07	2286	PRJEB6403	SAMEA4076732	100	0.81
68	GCF_002263215.1	-	Actinobacillus		Actinobacillus seminis	seminis	type Strain	Actinobacillus seminis	ATCC 15768	722	ASM226321v1	RefSeq	Contig	22	212902	2365053	40.75	2017-08-22	2298	PRJNA393051	SAMN07314126	100	0.01
69	GCF_000372365.1	M75039	Aggregatibacter	type Strain	Aggregatibacter actinomycetemcomitans	actinomycetemcomitans	type Strain	Aggregatibacter actinomycetemcomitans	DSM 8324	1120957	ASM37236v1	RefSeq	Contig	33	121028	2085887	44.42	2013-04-19	2016	PRJNA165361	SAMN02256508	100	0.02
70	GCF_900476035.1	AEPS01000017	Aggregatibacter		Aggregatibacter segnis	segnis	type Strain	Aggregatibacter segnis	NCTC 10977	888057	53694_C01	RefSeq	Complete Genome	1	2022832	2022832	42.56	2018-06-17	1880	PRJEB6403	SAMEA87357418	100	0
71	GCF_900636915.1	AEWB01000034	Aggregatibacter		Aggregatibacter aphrophilus	aphrophilus	type Strain	Aggregatibacter aphrophilus	NCTC 5906	985008	45532_F02	RefSeq	Complete Genome	1	2337153	2337153	42.32	2018-12-20	2165	PRJEB6403	SAMEA3919800	100	0.13
72	GCF_003130255.1	MH160776	Aggregatibacter		Aggregatibacter kilianii	kilianii	type Strain	Aggregatibacter kilianii	PN_528	2025884	ASM313025v1	RefSeq	Contig	3	2074821	2457230	42.9	2018-05-16	2222	PRJNA397823	SAMN07488457	100	0.09
73	GCF_900450845.1	GL872342	Haemophilus		Haemophilus parainfluenzae	parainfluenzae	type Strain	Haemophilus parainfluenzae	NCTC 7857	888828	45473_E02	RefSeq	Contig	2	2140977	2148353	39.28	2018-08-01	1983	PRJEB6403	SAMEA53433418	100	1.31
74	GCF_900186995.1	AFUV01000015	Haemophilus		Haemophilus pittmaniae	pittmaniae	type Strain	Haemophilus pittmaniae	NCTC 13334	249188	50465_A02	RefSeq	Complete Genome	1	2181355	2181355	42.52	2017-08-15	1982	PRJEB6403	SAMEA4384241	100	0.38
75	GCF_900475885.1	GL878535	Haemophilus	type Strain	Haemophilus influenzae	influenzae	Type strain	Haemophilus aegyptius	NCTC 8502	197575	49595_C01	RefSeq	Complete Genome	1	1993258	1993258	38.28	2018-06-17	1970	PRJEB6403	SAMEA4076725	99.99	0.06
76	GCF_001457655.1	LN831035	Haemophilus		Haemophilus influenzae	influenzae	type Strain	Haemophilus influenzae	NCTC 8143	727	NCTC8143	RefSeq	Complete Genome	1	1890645	1890645	38.23	2015-03-22	1792	PRJEB6403	SAMEA2498480	100	0.01
77	GCF_001702075.2	AF224307	Haemophilus		Haemophilus "quentini"	"quentini"	Not validly published, not Type Strain genome	Haemophilus haemolyticus	MP1	123834	ASM170207v2	RefSeq	Contig	78	64281	2151950	38.54	2017-04-11	2169	PRJNA336373	SAMN05510460	100	0
78	GCF_006384255.1	MK796039	Haemophilus		Haemophilus seminalis	seminalis	type Strain	Haemophilus seminalis	SZY H1	2582921	ASM638425v1	RefSeq	Scaffold	21	389275	2061978	38.15	2019-06-21	1998	PRJNA543730	SAMN11775792	100	0.05
79	GCF_001679045.1	M75045	Haemophilus		Haemophilus haemolyticus	haemolyticus	type Strain	Haemophilus haemolyticus	CCUG 12834	726	ASM167904v1	RefSeq	Scaffold	18	216353	1827025	38.55	2016-07-05	1703	PRJNA302716	SAMN05043237	100	0
80	GCF_001999305.1	KX858339	Rodentibacter		Rodentibacter myodis	myodis	type Strain	Rodentibacter myodis	Ac151	1907939	ASM199930v1	RefSeq	Contig	54	113680	2466277	40.95	2017-02-15	2328	PRJNA343597	SAMN05898504	100	0.02
81	GCF_047160095.1	LC815930	Rodentibacter		Rodentibacter abscessus	abscessus	type Strain	Rodentibacter abscessus	THUN1654	3381777	ASM4716009v1	RefSeq	Complete Genome	3	2348526	2383628	40.61	2025-01-27	2076	PRJDB19211	SAMD00834151	100	0.18
82	GCF_015356115.1	LC542623	Rodentibacter		Rodentibacter haemolyticus	haemolyticus	type Strain	Rodentibacter haemolyticus	DSM 111151	2778911	ASM1535611v1	RefSeq	Complete Genome	1	2496734	2496734	40.82	2020-11-12	2293	PRJNA666981	SAMN16339623	100	0.93
83	GCF_002000545.1	MLHL01000085	Rodentibacter		Rodentibacter trehalosifermentans	trehalosifermentans	type Strain	Rodentibacter trehalosifermentans	H1987082031	1908263	ASM200054v1	RefSeq	Contig	123	44831	2592157	40.91	2017-02-15	2566	PRJNA343597	SAMN05892265	100	0
84	GCF_002000125.1	MLHH01000021	Rodentibacter		Rodentibacter heidelbergensis	heidelbergensis	type Strain	Rodentibacter heidelbergensis	Ac69	1908258	ASM200012v1	RefSeq	Contig	34	137325	2033092	41.35	2017-02-15	1891	PRJNA343597	SAMN05892232	100	0
85	GCF_001998965.1	AF024529	Rodentibacter		Rodentibacter rarus	rarus	type Strain	Rodentibacter rarus	CCUG 17206	1908260	ASM199896v1	RefSeq	Contig	163	24338	2445671	40.39	2017-02-15	2329	PRJNA343597	SAMN05892255	100	0.02
86	GCF_002000485.1	MLAJ01000016	Rodentibacter		Rodentibacter ratti	ratti	type Strain	Rodentibacter ratti	F75	1906745	ASM200048v1	RefSeq	Contig	25	171630	2033538	40.19	2017-02-15	1907	PRJNA343597	SAMN05860832	100	0.03
87	GCF_000730685.1	BBIX01000006	Rodentibacter	type Strain	Rodentibacter pneumotropicus	pneumotropicus	type Strain	Rodentibacter pneumotropicus	ATCC 35149	758	ASM73068v1	RefSeq	Contig	9	814831	2434546	39.87	2014-07-11	2225	PRJNA500335	SAMN10362889	100	1.35
88	GCF_001998825.1	MLHG01000091	Rodentibacter		Rodentibacter mrazii	mrazii	type Strain	Rodentibacter mrazii	Ppn418	1908257	ASM199882v1	RefSeq	Contig	136	32540	2484705	39.95	2017-02-15	2372	PRJNA343597	SAMN05892226	100	0.15
89	GCF_024622045.1	KR364783	Rodentibacter		Rodentibacter caecimuris	caecimuris	type Strain	Rodentibacter caecimuris	DSM 28627	1796644	ASM2462204v1	RefSeq	Contig	38	147756	2557220	40.18	2022-08-10	2426	PRJNA856830	SAMN29593158	100	0.11
90	GCF_001019715.1	AF012090	Rodentibacter		"Rodentibacter heylii"	"heylii"	synonym not valid published caecimuris	Rodentibacter caecimuris	ATCC 12555	1796644	ASM101971v1	RefSeq	Contig	2	2701009	2720245	40.19	2015-05-29	2591	PRJDB3930	SAMD00031325	100	0.65

## Sheet: Figure S1
Supplemental Information S2. Phylogenetic at 40% identity and 70% coveragetree of the concatenated nucleotide sequences of 520 monocopy proteins of the core genome defined in the 90 genomes analyzed within the family Pasteurellaceae using M1CR0B1AL1Z3R 2.0 orthology criteria (40% identity, 70% coverage). 554,907 nucleotide positions were used to construct the tree.

## Sheet: Table S3
Supplemental Information S3. Pairwise 16S rRNA similarities (red–white–blue gradient) ordered according to the core-genome phylogenomic tree.
Order Tree	Type Strain	Pasteurella oralis CCUG 19794 M75052.1	"Emayella augustorita" LIM206 OR046993.1	Mergibacter septicus Birds MT158225.1	Pasteurella anatis F149 AF228001.1	Testudinibacter aquarius ELNT2x KJ632971.1	Chelonobacter oris 1662 EU331064.1	Pasteurella testudinis CCUG 19802 L06090.1	Spirabiliibacterium mucosae CCUG 16499 L06086.1	Rodentibacter myodis Ac151 KX858339.1	Rodentibacter caecimuris AA-424-CC-1 KR364783.1	"Rodentibacter heylii" CNP 160 AF012090.1	Rodentibacter haemolyticus 1625 19 LC542623.1	Rodentibacter abscessus THUN1654 LC815930.1	Pasteurella pneumotropica NCTC 8141 M75083.1	Rodentibacter mrazii Ppn418 KX858294.1	Rodentibacter ratti F75 AY172726.1	Rodentibacter trehalosifermentans H1987082031 KX858172.1	Rodentibacter heidelbergensis 1996025094 KX858081.1	Rodentibacter rarus CCUG 17206 AF024529.1	Cricetibacter osteomyelitidis HIM943/7 KF875566.1	Mesocricetibacter intestinalis HIM933/7 KF875567.1	Necropsobacter rosorum CCUG 28028 AF224303.1	Pasteurella aerogenes ATCC 27883T U66491.1	Pasteurella mairii CCUG 27189 L06089.1	Actinobacillus seminis ATCC 15768 M75047.1	Haemophilus massiliensis FF7 HG931334.1	Haemophilus influenzae ATCC 33391 M35019.2	Haemophilus aegyptius NCTC 8502 M75044.1	Aggregatibacter actinomycetemcomitans ATCC 33384 M75039.1	Aggregatibacter segnis ATCC 33393 M75043.1	Aggregatibacter kilianii MH160776.1	Aggregatibacter aphrophilus CIP 70.73 EU083529.1	Haemophilus felis AF224292.1	Pasteurella multocida subsp. multocida AF294410.1	Pasteurella dagmatis ATCC 43325 M75051.1	Pasteurella stomatis CCUG 17979 AY362925.1	Pasteurella canis CCUG 12400 AY362919.1	Canicola haemoglobinophilus NCTC 1659 M75064.1	Conservatibacter flavescens CCUG 24852 L06082.1	Actinobacillus delphinicola NCTC 12870 AY362889.1	Actinobacillus scotiae M2000/95/1 Y09653.1	Seminibacterium arietis DICM11-00342T HE797791.1	Histophilus somni 8025 AF549387.1	Volucribacter psittacicida 236/81 AY216868.1	Avibacterium gallinarum NCTC 11188 M75059.1	Actinobacillus muris AF024526.1	Alitibacter langaaensis CCUG 15566 AY362922.1	Actinobacillus rossii ATCC 27072 AY362895.1
1	Pasteurella oralis CCUG 19794 M75052.1	1	0.944675	0.919613	0.916941	0.904995	0.907809	0.905574	0.907316	0.940962	0.933617	0.931741	0.917072	0.930978	0.929493	0.93276	0.936311	0.942644	0.939901	0.940555	0.935222	0.935836	0.934432	0.934831	0.936529	0.930538	0.940103	0.940051	0.934974	0.919896	0.920817	0.91742	0.918392	0.939034	0.9413	0.94708	0.954634	0.959934	0.931016	0.927289	0.909896	0.920157	0.925571	0.914366	0.918228	0.925325	0.923142	0.92762	0.933754
2	"Emayella augustorita" LIM206 OR046993.1	0.944675	1	0.925418	0.918046	0.91265	0.910945	0.90677	0.912334	0.94463	0.925471	0.923567	0.927274	0.933681	0.931449	0.934755	0.93916	0.939163	0.945439	0.942369	0.927887	0.924046	0.93447	0.939307	0.929189	0.924084	0.941103	0.935551	0.933904	0.922702	0.924597	0.917557	0.921193	0.931929	0.924836	0.925921	0.93206	0.931182	0.935524	0.923426	0.897663	0.915482	0.917291	0.919479	0.918636	0.928833	0.921894	0.916488	0.921687
3	Mergibacter septicus Birds MT158225.1	0.919613	0.925418	1	0.926989	0.929913	0.923435	0.92481	0.926698	0.93329	0.918472	0.916539	0.913756	0.917683	0.920957	0.9146	0.918524	0.917502	0.921254	0.916016	0.910483	0.909657	0.912674	0.908478	0.917625	0.912488	0.917567	0.919333	0.921241	0.912822	0.912746	0.91697	0.917888	0.922173	0.913075	0.928333	0.926224	0.926269	0.926019	0.914631	0.902772	0.906398	0.908478	0.903804	0.909458	0.923808	0.916766	0.902507	0.909969
4	Pasteurella anatis F149 AF228001.1	0.916941	0.918046	0.926989	1	0.905622	0.905706	0.884739	0.8977	0.920236	0.901573	0.899592	0.90534	0.91404	0.914215	0.902103	0.906119	0.90798	0.908904	0.905518	0.910827	0.909817	0.909858	0.900066	0.905259	0.907483	0.913062	0.903455	0.902322	0.896715	0.896606	0.900251	0.898269	0.916475	0.903797	0.916327	0.914154	0.917039	0.917742	0.906162	0.894547	0.901753	0.905699	0.899146	0.907039	0.926854	0.903475	0.918013	0.913054
5	Testudinibacter aquarius ELNT2x KJ632971.1	0.904995	0.91265	0.929913	0.905622	1	0.945594	0.938208	0.923474	0.90587	0.912389	0.910449	0.90477	0.915167	0.911041	0.91792	0.914366	0.894309	0.908559	0.902272	0.905339	0.906456	0.897248	0.910955	0.901102	0.903503	0.908808	0.903032	0.901902	0.903945	0.910322	0.912778	0.912875	0.903687	0.893017	0.916772	0.911008	0.903468	0.9066	0.925287	0.912644	0.905087	0.891503	0.908803	0.912551	0.917771	0.898272	0.911565	0.92163
6	Chelonobacter oris 1662 EU331064.1	0.907809	0.910945	0.923435	0.905706	0.945594	1	0.937376	0.932738	0.902858	0.922634	0.920719	0.912403	0.91525	0.923271	0.91312	0.908658	0.909457	0.914103	0.9041	0.904172	0.910965	0.891034	0.915568	0.903643	0.89834	0.914268	0.904627	0.904485	0.896871	0.917798	0.910657	0.905958	0.904787	0.89573	0.903306	0.902328	0.897545	0.898888	0.914916	0.906918	0.90021	0.884783	0.903486	0.900458	0.909975	0.904167	0.907874	0.921576
7	Pasteurella testudinis CCUG 19802 L06090.1	0.905574	0.90677	0.92481	0.884739	0.938208	0.937376	1	0.946947	0.912878	0.906248	0.904272	0.900506	0.904516	0.913618	0.899312	0.908215	0.914689	0.909046	0.908419	0.899035	0.892476	0.901299	0.89904	0.901456	0.900918	0.903459	0.91196	0.907179	0.901544	0.891601	0.89608	0.898066	0.919471	0.91336	0.905012	0.915264	0.908689	0.897628	0.908087	0.901021	0.90851	0.89139	0.897481	0.901925	0.900145	0.912229	0.890337	0.900526
8	Spirabiliibacterium mucosae CCUG 16499 L06086.1	0.907316	0.912334	0.926698	0.8977	0.923474	0.932738	0.946947	1	0.907104	0.911911	0.90995	0.904305	0.897766	0.905777	0.892364	0.899489	0.903243	0.905151	0.902587	0.900943	0.896278	0.897376	0.896017	0.894657	0.887275	0.910933	0.91288	0.913733	0.899465	0.906058	0.905593	0.905558	0.910882	0.922517	0.91337	0.918743	0.913139	0.892756	0.900488	0.894201	0.894941	0.880462	0.89343	0.902718	0.89227	0.896611	0.890208	0.89649
9	Rodentibacter myodis Ac151 KX858339.1	0.940962	0.94463	0.93329	0.920236	0.90587	0.902858	0.912878	0.907104	1	0.948307	0.946482	0.947408	0.947452	0.956027	0.955745	0.958042	0.967624	0.965899	0.96305	0.942494	0.934894	0.948876	0.934792	0.943539	0.945026	0.946269	0.952558	0.950226	0.939045	0.936516	0.943843	0.943864	0.94876	0.937408	0.941362	0.950005	0.950906	0.942643	0.935326	0.913555	0.927495	0.916203	0.919065	0.919946	0.928768	0.942288	0.920087	0.920788
10	Rodentibacter caecimuris AA-424-CC-1 KR364783.1	0.933617	0.925471	0.918472	0.901573	0.912389	0.922634	0.906248	0.911911	0.948307	1	0.996665	0.957225	0.950149	0.959664	0.955783	0.952794	0.950045	0.953636	0.944366	0.934438	0.943801	0.927066	0.921893	0.923408	0.916303	0.927217	0.933573	0.932859	0.924296	0.947417	0.944627	0.945518	0.920304	0.922878	0.933091	0.927373	0.928303	0.928013	0.936997	0.922761	0.9145	0.906558	0.918132	0.905761	0.923096	0.932573	0.913573	0.940808
11	"Rodentibacter heylii" CNP 160 AF012090.1	0.931741	0.923567	0.916539	0.899592	0.910449	0.920719	0.904272	0.90995	0.946482	0.996665	1	0.956314	0.950106	0.959629	0.955745	0.950985	0.948228	0.951828	0.943431	0.934381	0.941967	0.925166	0.919986	0.921498	0.914361	0.925313	0.931689	0.930954	0.924229	0.945557	0.942792	0.943686	0.918379	0.920972	0.931207	0.925486	0.926419	0.926115	0.935128	0.920855	0.912567	0.902662	0.916205	0.905677	0.92118	0.930686	0.911636	0.940756
12	Rodentibacter haemolyticus 1625 19 LC542623.1	0.917072	0.927274	0.913756	0.90534	0.90477	0.912403	0.900506	0.904305	0.947408	0.957225	0.956314	1	0.965972	0.957017	0.951325	0.944783	0.949224	0.945656	0.943491	0.936252	0.936714	0.927144	0.92748	0.925327	0.922985	0.9318	0.933587	0.934723	0.925332	0.945589	0.937457	0.93929	0.925076	0.928439	0.931348	0.930194	0.932039	0.938028	0.941593	0.919986	0.911659	0.912287	0.92277	0.916164	0.931389	0.937937	0.907949	0.928913
13	Rodentibacter abscessus THUN1654 LC815930.1	0.930978	0.933681	0.917683	0.91404	0.915167	0.91525	0.904516	0.897766	0.947452	0.950149	0.950106	0.965972	1	0.957886	0.959368	0.947472	0.94744	0.946549	0.948875	0.933588	0.938505	0.933631	0.920909	0.926295	0.923001	0.926295	0.938196	0.933837	0.930914	0.93735	0.931132	0.937533	0.921377	0.910877	0.92122	0.918269	0.922014	0.934432	0.937102	0.922768	0.914472	0.918835	0.912417	0.917116	0.92759	0.93339	0.914538	0.935317
14	Pasteurella pneumotropica NCTC 8141 M75083.1	0.929493	0.931449	0.920957	0.914215	0.911041	0.923271	0.913618	0.905777	0.956027	0.959664	0.959629	0.957017	0.957886	1	0.964523	0.974453	0.967476	0.96568	0.963782	0.93412	0.940911	0.934976	0.932559	0.933955	0.929973	0.93145	0.937817	0.938169	0.925004	0.938235	0.934424	0.937206	0.936682	0.928027	0.928333	0.930675	0.930624	0.934291	0.935031	0.922509	0.922379	0.90514	0.921478	0.91013	0.923876	0.957624	0.920678	0.932357
15	Rodentibacter mrazii Ppn418 KX858294.1	0.93276	0.934755	0.9146	0.902103	0.91792	0.91312	0.899312	0.892364	0.955745	0.955783	0.955745	0.951325	0.959368	0.964523	1	0.984706	0.965543	0.969063	0.96888	0.934496	0.944913	0.938224	0.931085	0.932681	0.932195	0.926288	0.933684	0.931004	0.923397	0.939383	0.939372	0.944892	0.92406	0.921828	0.933237	0.929181	0.931062	0.925172	0.936196	0.919831	0.914386	0.901383	0.916028	0.912204	0.923997	0.932631	0.917134	0.936346
16	Rodentibacter ratti F75 AY172726.1	0.936311	0.93916	0.918524	0.906119	0.914366	0.908658	0.908215	0.899489	0.958042	0.952794	0.950985	0.944783	0.947472	0.974453	0.984706	1	0.972011	0.976304	0.974452	0.93254	0.939415	0.942556	0.933768	0.935259	0.933067	0.932573	0.938082	0.938319	0.926139	0.93925	0.938411	0.942939	0.930515	0.925524	0.934059	0.936438	0.938229	0.923443	0.929764	0.920091	0.920982	0.902706	0.917139	0.907713	0.919508	0.942512	0.919125	0.930857
17	Rodentibacter trehalosifermentans H1987082031 KX858172.1	0.942644	0.939163	0.917502	0.90798	0.894309	0.909457	0.914689	0.903243	0.967624	0.950045	0.948228	0.949224	0.94744	0.967476	0.965543	0.972011	1	0.975446	0.977892	0.938992	0.941179	0.948004	0.932911	0.94166	0.934876	0.941759	0.94172	0.938301	0.928968	0.934601	0.934724	0.938405	0.941527	0.935708	0.931365	0.940178	0.943784	0.93077	0.931529	0.915313	0.922745	0.915119	0.919854	0.906612	0.922195	0.939759	0.914462	0.926193
18	Rodentibacter heidelbergensis 1996025094 KX858081.1	0.939901	0.945439	0.921254	0.908904	0.908559	0.914103	0.909046	0.905151	0.965899	0.953636	0.951828	0.945656	0.946549	0.96568	0.969063	0.976304	0.975446	1	0.97877	0.940756	0.943811	0.951505	0.939196	0.942506	0.933908	0.944401	0.947971	0.945638	0.937129	0.940058	0.938291	0.940127	0.941424	0.936529	0.935867	0.943686	0.94728	0.927033	0.931541	0.919934	0.926438	0.911278	0.912375	0.906529	0.922105	0.931486	0.925525	0.928866
19	Rodentibacter rarus CCUG 17206 AF024529.1	0.940555	0.942369	0.916016	0.905518	0.902272	0.9041	0.908419	0.902587	0.96305	0.944366	0.943431	0.943491	0.948875	0.963782	0.96888	0.974452	0.977892	0.97877	1	0.944082	0.938007	0.946713	0.935202	0.941235	0.933508	0.939525	0.944049	0.941861	0.927632	0.935157	0.936084	0.938856	0.944783	0.934323	0.930001	0.940627	0.939665	0.929449	0.925657	0.912843	0.922263	0.908794	0.914673	0.906969	0.921806	0.934161	0.91958	0.929398
20	Cricetibacter osteomyelitidis HIM943/7 KF875566.1	0.935222	0.927887	0.910483	0.910827	0.905339	0.904172	0.899035	0.900943	0.942494	0.934438	0.934381	0.936252	0.933588	0.93412	0.934496	0.93254	0.938992	0.940756	0.944082	1	0.943638	0.941477	0.942628	0.942441	0.931951	0.938821	0.933296	0.930693	0.926791	0.917298	0.918707	0.920678	0.938632	0.929965	0.935658	0.936334	0.938155	0.935923	0.931189	0.919668	0.918695	0.911965	0.916698	0.919426	0.925549	0.944098	0.934496	0.935088
21	Mesocricetibacter intestinalis HIM933/7 KF875567.1	0.935836	0.924046	0.909657	0.909817	0.906456	0.910965	0.892476	0.896278	0.934894	0.943801	0.941967	0.936714	0.938505	0.940911	0.944913	0.939415	0.941179	0.943811	0.938007	0.943638	1	0.946472	0.944091	0.934831	0.938099	0.940378	0.932147	0.928655	0.925719	0.940457	0.939563	0.940488	0.929191	0.927906	0.940011	0.935188	0.936072	0.933017	0.931964	0.919501	0.899903	0.903323	0.906318	0.914838	0.93001	0.924375	0.923349	0.935725
22	Necropsobacter rosorum CCUG 28028 AF224303.1	0.934432	0.93447	0.912674	0.909858	0.897248	0.891034	0.901299	0.897376	0.948876	0.927066	0.925166	0.927144	0.933631	0.934976	0.938224	0.942556	0.948004	0.951505	0.946713	0.941477	0.946472	1	0.931001	0.94173	0.941373	0.954326	0.945263	0.942828	0.933426	0.929032	0.932023	0.937425	0.945987	0.945571	0.939591	0.94734	0.945533	0.93719	0.926061	0.911479	0.910481	0.907411	0.916163	0.910375	0.916483	0.93768	0.921792	0.932627
23	Pasteurella aerogenes ATCC 27883T U66491.1	0.934831	0.939307	0.908478	0.900066	0.910955	0.915568	0.89904	0.896017	0.934792	0.921893	0.919986	0.92748	0.920909	0.932559	0.931085	0.933768	0.932911	0.939196	0.935202	0.942628	0.944091	0.931001	1	0.958987	0.955208	0.959048	0.932784	0.935761	0.923704	0.946821	0.935989	0.935858	0.933748	0.92499	0.928831	0.930483	0.935038	0.942876	0.920644	0.915526	0.917462	0.917376	0.923105	0.919217	0.929894	0.93066	0.929601	0.932853
24	Pasteurella mairii CCUG 27189 L06089.1	0.936529	0.929189	0.917625	0.905259	0.901102	0.903643	0.901456	0.894657	0.943539	0.923408	0.921498	0.925327	0.926295	0.933955	0.932681	0.935259	0.94166	0.942506	0.941235	0.942441	0.934831	0.94173	0.958987	1	0.977886	0.95268	0.939052	0.9365	0.945486	0.938418	0.944707	0.948273	0.945234	0.94031	0.938803	0.94299	0.950144	0.938309	0.927239	0.917189	0.914394	0.917201	0.921829	0.919972	0.923339	0.922938	0.918228	0.938169
25	Actinobacillus seminis ATCC 15768 M75047.1	0.930538	0.924084	0.912488	0.907483	0.903503	0.89834	0.900918	0.887275	0.945026	0.916303	0.914361	0.922985	0.923001	0.929973	0.932195	0.933067	0.934876	0.933908	0.933508	0.931951	0.938099	0.941373	0.955208	0.977886	1	0.948831	0.932339	0.929756	0.935145	0.935413	0.940868	0.944448	0.939472	0.939946	0.938555	0.940832	0.9408	0.935238	0.930381	0.916698	0.907274	0.914843	0.924193	0.913968	0.923749	0.92429	0.916772	0.931408
26	Haemophilus massiliensis FF7 HG931334.1	0.940103	0.941103	0.917567	0.913062	0.908808	0.914268	0.903459	0.910933	0.946269	0.927217	0.925313	0.9318	0.926295	0.93145	0.926288	0.932573	0.941759	0.944401	0.939525	0.938821	0.940378	0.954326	0.959048	0.95268	0.948831	1	0.955062	0.959066	0.942644	0.958323	0.95195	0.947403	0.948895	0.943813	0.938751	0.947379	0.946474	0.943648	0.925247	0.913337	0.919879	0.914462	0.922809	0.920882	0.931601	0.93857	0.926505	0.937305
27	Haemophilus influenzae ATCC 33391 M35019.2	0.940051	0.935551	0.919333	0.903455	0.903032	0.904627	0.91196	0.91288	0.952558	0.933573	0.931689	0.933587	0.938196	0.937817	0.933684	0.938082	0.94172	0.947971	0.944049	0.933296	0.932147	0.945263	0.932784	0.939052	0.932339	0.955062	1	0.991523	0.943671	0.944749	0.936499	0.939401	0.944303	0.938464	0.928803	0.940213	0.940213	0.937379	0.930835	0.921861	0.920865	0.910375	0.916253	0.911436	0.920397	0.933017	0.923779	0.93083
28	Haemophilus aegyptius NCTC 8502 M75044.1	0.934974	0.933904	0.921241	0.902322	0.901902	0.904485	0.907179	0.913733	0.950226	0.932859	0.930954	0.934723	0.933837	0.938169	0.931004	0.938319	0.938301	0.945638	0.941861	0.930693	0.928655	0.942828	0.935761	0.9365	0.929756	0.959066	0.991523	1	0.940347	0.949711	0.936715	0.937811	0.943667	0.93412	0.928998	0.937738	0.937738	0.933047	0.927338	0.923826	0.922821	0.912335	0.916352	0.91426	0.917889	0.934378	0.920069	0.928183
29	Aggregatibacter actinomycetemcomitans ATCC 33384 M75039.1	0.919896	0.922702	0.912822	0.896715	0.903945	0.896871	0.901544	0.899465	0.939045	0.924296	0.924229	0.925332	0.930914	0.925004	0.923397	0.926139	0.928968	0.937129	0.927632	0.926791	0.925719	0.933426	0.923704	0.945486	0.935145	0.942644	0.943671	0.940347	1	0.939426	0.948259	0.952834	0.928649	0.925673	0.932322	0.932912	0.931062	0.926344	0.921699	0.915333	0.908543	0.897282	0.905941	0.908703	0.911142	0.912566	0.904003	0.922506
30	Aggregatibacter segnis ATCC 33393 M75043.1	0.920817	0.924597	0.912746	0.896606	0.910322	0.917798	0.891601	0.906058	0.936516	0.947417	0.945557	0.945589	0.93735	0.938235	0.939383	0.93925	0.934601	0.940058	0.935157	0.917298	0.940457	0.929032	0.946821	0.938418	0.935413	0.958323	0.944749	0.949711	0.939426	1	0.982986	0.978637	0.926987	0.919091	0.933578	0.930273	0.927456	0.941272	0.933658	0.932751	0.90749	0.90267	0.912374	0.906494	0.920382	0.925777	0.913324	0.944561
31	Aggregatibacter kilianii MH160776.1	0.91742	0.917557	0.91697	0.900251	0.912778	0.910657	0.89608	0.905593	0.943843	0.944627	0.942792	0.937457	0.931132	0.934424	0.939372	0.938411	0.934724	0.938291	0.936084	0.918707	0.939563	0.932023	0.935989	0.944707	0.940868	0.95195	0.936499	0.936715	0.948259	0.982986	1	0.991667	0.928134	0.922262	0.941679	0.935971	0.930503	0.942939	0.935571	0.929339	0.902445	0.900606	0.906373	0.910929	0.921618	0.917616	0.912992	0.94195
32	Aggregatibacter aphrophilus CIP 70.73 EU083529.1	0.918392	0.921193	0.917888	0.898269	0.912875	0.905958	0.898066	0.905558	0.943864	0.945518	0.943686	0.93929	0.937533	0.937206	0.944892	0.942939	0.938405	0.940127	0.938856	0.920678	0.940488	0.937425	0.935858	0.948273	0.944448	0.947403	0.939401	0.937811	0.952834	0.978637	0.991667	1	0.930842	0.925053	0.945295	0.936914	0.932343	0.942053	0.938336	0.933042	0.903409	0.902398	0.906291	0.916488	0.921597	0.920496	0.912068	0.942824
33	Haemophilus felis AF224292.1	0.939034	0.931929	0.922173	0.916475	0.903687	0.904787	0.919471	0.910882	0.94876	0.920304	0.918379	0.925076	0.921377	0.936682	0.92406	0.930515	0.941527	0.941424	0.944783	0.938632	0.929191	0.945987	0.933748	0.945234	0.939472	0.948895	0.944303	0.943667	0.928649	0.926987	0.928134	0.930842	1	0.955313	0.948592	0.957083	0.951753	0.943411	0.934224	0.925417	0.921623	0.924696	0.920957	0.94011	0.93956	0.94123	0.928268	0.935301
34	Pasteurella multocida subsp. multocida AF294410.1	0.9413	0.924836	0.913075	0.903797	0.893017	0.89573	0.91336	0.922517	0.937408	0.922878	0.920972	0.928439	0.910877	0.928027	0.921828	0.925524	0.935708	0.936529	0.934323	0.929965	0.927906	0.945571	0.92499	0.94031	0.939946	0.943813	0.938464	0.93412	0.925673	0.919091	0.922262	0.925053	0.955313	1	0.968449	0.976443	0.973859	0.932181	0.932059	0.904607	0.909261	0.90716	0.917583	0.918398	0.924605	0.930641	0.921468	0.931274
35	Pasteurella dagmatis ATCC 43325 M75051.1	0.94708	0.925921	0.928333	0.916327	0.916772	0.903306	0.905012	0.91337	0.941362	0.933091	0.931207	0.931348	0.92122	0.928333	0.933237	0.934059	0.931365	0.935867	0.930001	0.935658	0.940011	0.939591	0.928831	0.938803	0.938555	0.938751	0.928803	0.928998	0.932322	0.933578	0.941679	0.945295	0.948592	0.968449	1	0.985674	0.980548	0.938962	0.945115	0.915887	0.909307	0.910026	0.914862	0.927002	0.934108	0.925305	0.930868	0.943379
36	Pasteurella stomatis CCUG 17979 AY362925.1	0.954634	0.93206	0.926224	0.914154	0.911008	0.902328	0.915264	0.918743	0.950005	0.927373	0.925486	0.930194	0.918269	0.930675	0.929181	0.936438	0.940178	0.943686	0.940627	0.936334	0.935188	0.94734	0.930483	0.94299	0.940832	0.947379	0.940213	0.937738	0.932912	0.930273	0.935971	0.936914	0.957083	0.976443	0.985674	1	0.989158	0.934872	0.941105	0.912103	0.918541	0.915631	0.918464	0.92585	0.928283	0.930577	0.927872	0.935811
37	Pasteurella canis CCUG 12400 AY362919.1	0.959934	0.931182	0.926269	0.917039	0.903468	0.897545	0.908689	0.913139	0.950906	0.928303	0.926419	0.932039	0.922014	0.930624	0.931062	0.938229	0.943784	0.94728	0.939665	0.938155	0.936072	0.945533	0.935038	0.950144	0.9408	0.946474	0.940213	0.937738	0.931062	0.927456	0.930503	0.932343	0.951753	0.973859	0.980548	0.989158	1	0.935785	0.932937	0.913044	0.920415	0.917543	0.916538	0.922167	0.929203	0.929642	0.925104	0.934896
38	Canicola haemoglobinophilus NCTC 1659 M75064.1	0.931016	0.935524	0.926019	0.917742	0.9066	0.898888	0.897628	0.892756	0.942643	0.928013	0.926115	0.938028	0.934432	0.934291	0.925172	0.923443	0.93077	0.927033	0.929449	0.935923	0.933017	0.93719	0.942876	0.938309	0.935238	0.943648	0.937379	0.933047	0.926344	0.941272	0.942939	0.942053	0.943411	0.932181	0.938962	0.934872	0.935785	1	0.95073	0.928972	0.926254	0.922585	0.919934	0.92826	0.948743	0.941322	0.926567	0.943614
39	Conservatibacter flavescens CCUG 24852 L06082.1	0.927289	0.923426	0.914631	0.906162	0.925287	0.914916	0.908087	0.900488	0.935326	0.936997	0.935128	0.941593	0.937102	0.935031	0.936196	0.929764	0.931529	0.931541	0.925657	0.931189	0.931964	0.926061	0.920644	0.927239	0.930381	0.925247	0.930835	0.927338	0.921699	0.933658	0.935571	0.938336	0.934224	0.932059	0.945115	0.941105	0.932937	0.95073	1	0.928046	0.91334	0.917696	0.923456	0.93275	0.936887	0.93031	0.91998	0.9506
40	Actinobacillus delphinicola NCTC 12870 AY362889.1	0.909896	0.897663	0.902772	0.894547	0.912644	0.906918	0.901021	0.894201	0.913555	0.922761	0.920855	0.919986	0.922768	0.922509	0.919831	0.920091	0.915313	0.919934	0.912843	0.919668	0.919501	0.911479	0.915526	0.917189	0.916698	0.913337	0.921861	0.923826	0.915333	0.932751	0.929339	0.933042	0.925417	0.904607	0.915887	0.912103	0.913044	0.928972	0.928046	1	0.957399	0.922111	0.909124	0.921287	0.925075	0.926002	0.91742	0.941772
41	Actinobacillus scotiae M2000/95/1 Y09653.1	0.920157	0.915482	0.906398	0.901753	0.905087	0.90021	0.90851	0.894941	0.927495	0.9145	0.912567	0.911659	0.914472	0.922379	0.914386	0.920982	0.922745	0.926438	0.922263	0.918695	0.899903	0.910481	0.917462	0.914394	0.907274	0.919879	0.920865	0.922821	0.908543	0.90749	0.902445	0.903409	0.921623	0.909261	0.909307	0.918541	0.920415	0.926254	0.91334	0.957399	1	0.91843	0.901571	0.908119	0.919665	0.923904	0.914651	0.921829
42	Seminibacterium arietis DICM11-00342T HE797791.1	0.925571	0.917291	0.908478	0.905699	0.891503	0.884783	0.89139	0.880462	0.916203	0.906558	0.902662	0.912287	0.918835	0.90514	0.901383	0.902706	0.915119	0.911278	0.908794	0.911965	0.903323	0.907411	0.917376	0.917201	0.914843	0.914462	0.910375	0.912335	0.897282	0.90267	0.900606	0.902398	0.924696	0.90716	0.910026	0.915631	0.917543	0.922585	0.917696	0.922111	0.91843	1	0.920261	0.920161	0.924152	0.908694	0.906096	0.919783
43	Histophilus somni 8025 AF549387.1	0.914366	0.919479	0.903804	0.899146	0.908803	0.903486	0.897481	0.89343	0.919065	0.918132	0.916205	0.92277	0.912417	0.921478	0.916028	0.917139	0.919854	0.912375	0.914673	0.916698	0.906318	0.916163	0.923105	0.921829	0.924193	0.922809	0.916253	0.916352	0.905941	0.912374	0.906373	0.906291	0.920957	0.917583	0.914862	0.918464	0.916538	0.919934	0.923456	0.909124	0.901571	0.920261	1	0.916547	0.925215	0.922104	0.908901	0.926408
44	Volucribacter psittacicida 236/81 AY216868.1	0.918228	0.918636	0.909458	0.907039	0.912551	0.900458	0.901925	0.902718	0.919946	0.905761	0.905677	0.916164	0.917116	0.91013	0.912204	0.907713	0.906612	0.906529	0.906969	0.919426	0.914838	0.910375	0.919217	0.919972	0.913968	0.920882	0.911436	0.91426	0.908703	0.906494	0.910929	0.916488	0.94011	0.918398	0.927002	0.92585	0.922167	0.92826	0.93275	0.921287	0.908119	0.920161	0.916547	1	0.941742	0.914642	0.91188	0.930016
45	Avibacterium gallinarum NCTC 11188 M75059.1	0.925325	0.928833	0.923808	0.926854	0.917771	0.909975	0.900145	0.89227	0.928768	0.923096	0.92118	0.931389	0.92759	0.923876	0.923997	0.919508	0.922195	0.922105	0.921806	0.925549	0.93001	0.916483	0.929894	0.923339	0.923749	0.931601	0.920397	0.917889	0.911142	0.920382	0.921618	0.921597	0.93956	0.924605	0.934108	0.928283	0.929203	0.948743	0.936887	0.925075	0.919665	0.924152	0.925215	0.941742	1	0.922708	0.926335	0.939673
46	Actinobacillus muris AF024526.1	0.923142	0.921894	0.916766	0.903475	0.898272	0.904167	0.912229	0.896611	0.942288	0.932573	0.930686	0.937937	0.93339	0.957624	0.932631	0.942512	0.939759	0.931486	0.934161	0.944098	0.924375	0.93768	0.93066	0.922938	0.92429	0.93857	0.933017	0.934378	0.912566	0.925777	0.917616	0.920496	0.94123	0.930641	0.925305	0.930577	0.929642	0.941322	0.93031	0.926002	0.923904	0.908694	0.922104	0.914642	0.922708	1	0.935242	0.936845
47	Alitibacter langaaensis CCUG 15566 AY362922.1	0.92762	0.916488	0.902507	0.918013	0.911565	0.907874	0.890337	0.890208	0.920087	0.913573	0.911636	0.907949	0.914538	0.920678	0.917134	0.919125	0.914462	0.925525	0.91958	0.934496	0.923349	0.921792	0.929601	0.918228	0.916772	0.926505	0.923779	0.920069	0.904003	0.913324	0.912992	0.912068	0.928268	0.921468	0.930868	0.927872	0.925104	0.926567	0.91998	0.91742	0.914651	0.906096	0.908901	0.91188	0.926335	0.935242	1	0.949211
48	Actinobacillus rossii ATCC 27072 AY362895.1	0.933754	0.921687	0.909969	0.913054	0.92163	0.921576	0.900526	0.89649	0.920788	0.940808	0.940756	0.928913	0.935317	0.932357	0.936346	0.930857	0.926193	0.928866	0.929398	0.935088	0.935725	0.932627	0.932853	0.938169	0.931408	0.937305	0.93083	0.928183	0.922506	0.944561	0.94195	0.942824	0.935301	0.931274	0.943379	0.935811	0.934896	0.943614	0.9506	0.941772	0.921829	0.919783	0.926408	0.930016	0.939673	0.936845	0.949211	1
49	Pasteurella caballi ATCC 49197 AY362918.1	0.9395	0.926655	0.923457	0.91522	0.912637	0.90395	0.913136	0.913986	0.933003	0.926483	0.924592	0.919185	0.91927	0.927053	0.918146	0.923726	0.934751	0.93471	0.933447	0.947217	0.92978	0.938421	0.932237	0.939354	0.926245	0.943004	0.943005	0.940561	0.935739	0.925615	0.930541	0.934207	0.952661	0.938836	0.94005	0.941517	0.941517	0.934872	0.941947	0.92954	0.923955	0.916589	0.916513	0.923822	0.929975	0.940743	0.944975	0.957139
50	Actinobacillus porcinus U65583.1	0.934724	0.934577	0.924129	0.910079	0.917238	0.902893	0.917741	0.90614	0.93825	0.921685	0.919768	0.928178	0.924512	0.935189	0.928186	0.931771	0.937305	0.931769	0.936931	0.939841	0.925883	0.946325	0.936566	0.943701	0.933389	0.948155	0.945439	0.941199	0.93461	0.930026	0.929424	0.934907	0.955164	0.943087	0.939833	0.945758	0.943968	0.948196	0.947157	0.931143	0.928361	0.915167	0.924638	0.926394	0.929747	0.947857	0.934865	0.96409
51	Haemophilus pittmaniae HK85 AJ290755.2	0.934849	0.934869	0.919683	0.906565	0.907988	0.912567	0.899951	0.899741	0.948317	0.948245	0.946423	0.93661	0.933906	0.950717	0.94935	0.949964	0.949159	0.950002	0.945186	0.924306	0.932363	0.940179	0.930362	0.942904	0.934449	0.939295	0.939349	0.935885	0.941167	0.945846	0.951181	0.954716	0.939949	0.936008	0.940726	0.944919	0.940378	0.928453	0.930893	0.924968	0.916633	0.914598	0.921233	0.91643	0.915142	0.925131	0.925144	0.945641
52	Haemophilus sputorum CCUG 13788 JF506642.1	0.928407	0.923743	0.909037	0.903606	0.91908	0.91162	0.903738	0.897791	0.93195	0.934641	0.932776	0.932853	0.933832	0.93988	0.940242	0.941039	0.929055	0.935541	0.937019	0.931591	0.921229	0.926452	0.928351	0.930084	0.92977	0.926458	0.935636	0.933988	0.922809	0.932914	0.929498	0.927689	0.934553	0.926904	0.927966	0.931384	0.925874	0.928236	0.938844	0.940292	0.923008	0.919816	0.930232	0.914358	0.915635	0.934219	0.934119	0.954454
53	Haemophilus parainfluenzae CIP 102513 EU083530.1	0.929454	0.932148	0.910123	0.906695	0.918419	0.910822	0.914169	0.912157	0.93389	0.937499	0.93564	0.933889	0.930285	0.941782	0.937609	0.94291	0.930158	0.936529	0.933384	0.920563	0.926025	0.928355	0.928505	0.931048	0.926197	0.930171	0.939318	0.936792	0.93297	0.94125	0.943156	0.943156	0.938172	0.933335	0.934489	0.935113	0.928719	0.926567	0.940033	0.932284	0.916685	0.916194	0.923099	0.922913	0.916892	0.922332	0.928802	0.950073
54	Mannheimia cairinae AT1 OQ389470.1	0.92929	0.919093	0.908067	0.903449	0.904764	0.905024	0.902719	0.909255	0.938201	0.934737	0.932867	0.93021	0.92471	0.94349	0.926406	0.936478	0.929935	0.927149	0.933231	0.928878	0.917648	0.931786	0.919185	0.929035	0.93157	0.930057	0.936585	0.93681	0.930023	0.928425	0.934102	0.934102	0.94169	0.944929	0.940742	0.943944	0.935767	0.932893	0.935584	0.924902	0.92195	0.903151	0.932148	0.914392	0.922448	0.941526	0.936811	0.942948
55	Mannheimia ruminalis HPA92 CCUG 38470 AF053900.1	0.921987	0.920159	0.912179	0.893107	0.918392	0.923816	0.899182	0.897094	0.922813	0.945514	0.943686	0.941103	0.929229	0.946264	0.938344	0.933813	0.932784	0.931822	0.928771	0.933588	0.925913	0.919083	0.934121	0.929392	0.927113	0.928501	0.925655	0.924826	0.916406	0.938572	0.933223	0.933223	0.929142	0.924274	0.927072	0.924148	0.923217	0.933791	0.936213	0.93865	0.92224	0.907893	0.924973	0.906085	0.926904	0.942621	0.92224	0.948219
56	Mannheimia caviae T138021-75 HM439607.1	0.924084	0.9212	0.918836	0.903642	0.912592	0.912752	0.899035	0.904773	0.931141	0.950445	0.948614	0.94682	0.933173	0.943883	0.933201	0.931328	0.933067	0.934852	0.931781	0.952061	0.928071	0.928552	0.928751	0.928649	0.925483	0.93509	0.935997	0.936215	0.925833	0.935143	0.933487	0.933507	0.931166	0.933617	0.929981	0.927932	0.927876	0.939406	0.936668	0.937001	0.928593	0.909948	0.924193	0.90782	0.930865	0.951004	0.938024	0.942304
57	Mannheimia glucosida P925 CCUG 38457 AF053889.1	0.919925	0.917987	0.911923	0.893751	0.917128	0.915238	0.892074	0.891938	0.921667	0.956983	0.955182	0.941765	0.933536	0.941579	0.934552	0.928153	0.928983	0.926139	0.926711	0.951494	0.934869	0.919768	0.931098	0.925477	0.921307	0.929191	0.926327	0.924647	0.91796	0.934651	0.932125	0.93301	0.923339	0.921262	0.927753	0.920248	0.920206	0.933459	0.937877	0.929229	0.918119	0.900857	0.923862	0.906576	0.930384	0.944237	0.924826	0.949832
58	Mannheimia haemolytica AF060699.1	0.920183	0.913596	0.915095	0.890298	0.915526	0.910845	0.892495	0.896252	0.921004	0.949114	0.947297	0.93919	0.932763	0.939057	0.931062	0.925655	0.926441	0.92082	0.924126	0.948073	0.930521	0.919128	0.927631	0.924727	0.922448	0.925754	0.926602	0.924866	0.916385	0.940401	0.939596	0.939596	0.920833	0.918776	0.925268	0.918698	0.918658	0.935541	0.937225	0.934918	0.912782	0.900226	0.920318	0.903035	0.924104	0.941718	0.916731	0.942739
59	Mannheimia bovis ZY190616 MT974312.1	0.926384	0.929303	0.918676	0.901491	0.909837	0.903182	0.908602	0.911278	0.942834	0.931001	0.929127	0.934816	0.922877	0.945236	0.929252	0.932791	0.940932	0.935429	0.942444	0.937197	0.92419	0.937457	0.92205	0.931074	0.92987	0.934831	0.936653	0.937804	0.934792	0.924783	0.932343	0.933293	0.949951	0.944149	0.938079	0.945802	0.936794	0.932867	0.934621	0.920367	0.921878	0.905003	0.924011	0.917285	0.924321	0.943426	0.918541	0.931105
60	Mannheimia granulomatis ATCC 49244 AF053902.1	0.920206	0.922948	0.909388	0.889183	0.910862	0.904146	0.894373	0.891223	0.934774	0.941	0.939158	0.935653	0.923771	0.942657	0.934761	0.932932	0.932874	0.933719	0.933426	0.937226	0.92874	0.932029	0.927707	0.932125	0.933574	0.929424	0.926667	0.926802	0.928438	0.933133	0.935971	0.941393	0.93737	0.93429	0.935259	0.93513	0.928696	0.934643	0.932726	0.929593	0.918541	0.905134	0.924973	0.912628	0.925084	0.940804	0.922354	0.940177
61	Mannheimia varigena 177 CCUG 38462 AF053893.1	0.911802	0.910965	0.906466	0.893223	0.911751	0.907959	0.895285	0.900908	0.931038	0.947247	0.945426	0.941128	0.924743	0.940872	0.931977	0.925636	0.924547	0.928196	0.925115	0.929904	0.927815	0.924696	0.914823	0.922066	0.925327	0.921165	0.922055	0.922141	0.920087	0.93402	0.941344	0.938671	0.931899	0.931597	0.936234	0.932383	0.923217	0.935635	0.935501	0.935018	0.917549	0.900512	0.91672	0.907974	0.926199	0.938939	0.927844	0.941154
62	Mannheimia indoligenes M14.4 AY425294.1	0.910592	0.915437	0.910348	0.894171	0.9182	0.907743	0.900073	0.908541	0.920037	0.938089	0.936243	0.931045	0.923649	0.937102	0.93466	0.930134	0.920692	0.924369	0.926838	0.933543	0.929468	0.920855	0.92205	0.91905	0.92334	0.916317	0.921055	0.92113	0.919076	0.927344	0.934817	0.937625	0.928203	0.922354	0.928779	0.924035	0.918517	0.927162	0.928816	0.932266	0.908034	0.897296	0.915664	0.91075	0.921259	0.933484	0.916752	0.929097
63	Mannheimia pernigra MT596512.1	0.912798	0.91942	0.905833	0.896359	0.920367	0.917408	0.897321	0.897248	0.923878	0.937524	0.935669	0.934862	0.921989	0.934507	0.933929	0.92754	0.920982	0.923659	0.926084	0.935411	0.929682	0.918143	0.929621	0.930315	0.929918	0.922998	0.915534	0.913643	0.919189	0.930253	0.940416	0.936848	0.926484	0.924274	0.932639	0.926044	0.917742	0.931988	0.938219	0.921408	0.909364	0.900517	0.925122	0.917618	0.929955	0.927097	0.923426	0.940293
64	Mannheimia pernigra ZY170218 MH254941.1	0.917384	0.912752	0.913325	0.89336	0.920323	0.911772	0.896381	0.900099	0.923862	0.944605	0.942775	0.930194	0.929179	0.937212	0.926399	0.924704	0.921873	0.919852	0.924084	0.935416	0.92777	0.923695	0.919405	0.9275	0.928045	0.922998	0.92296	0.92024	0.924683	0.940417	0.949407	0.949376	0.925482	0.926093	0.933545	0.926968	0.92237	0.932987	0.938298	0.933219	0.908229	0.902332	0.919516	0.907166	0.923407	0.931696	0.909327	0.942874
65	Nicoletella semolina CCUG 43639 AY508816.1	0.922057	0.914698	0.900861	0.899125	0.911033	0.897608	0.913436	0.892993	0.925589	0.916317	0.914396	0.91832	0.908094	0.930803	0.920926	0.931976	0.925497	0.917974	0.921296	0.928051	0.92434	0.930116	0.929598	0.929241	0.925263	0.931144	0.924704	0.922914	0.918182	0.912488	0.925941	0.926904	0.941014	0.93877	0.935472	0.937814	0.937814	0.930322	0.927416	0.912235	0.9055	0.903486	0.920274	0.925915	0.928229	0.942665	0.930709	0.934896
66	"Mannheimia succiniciproducens"55E AY029193.1	0.916474	0.921259	0.915119	0.906863	0.920231	0.914648	0.903078	0.901037	0.925442	0.928058	0.926174	0.918994	0.913478	0.918653	0.929029	0.919925	0.922632	0.920704	0.923149	0.935303	0.935915	0.924496	0.933123	0.933796	0.936181	0.926537	0.912412	0.909463	0.91055	0.925461	0.935758	0.939369	0.93387	0.925947	0.937129	0.929596	0.923162	0.926408	0.938183	0.914646	0.895786	0.900635	0.917709	0.926857	0.928943	0.925076	0.929606	0.942792
67	Actinobacillus succinogenes AF024525.1	0.911948	0.925831	0.914194	0.907795	0.920191	0.924874	0.913452	0.910491	0.923896	0.930255	0.928376	0.938451	0.931098	0.927272	0.923725	0.916459	0.92108	0.914547	0.922402	0.922517	0.927899	0.914366	0.931464	0.916415	0.925223	0.932125	0.922914	0.923001	0.915482	0.938495	0.930362	0.929462	0.930139	0.92058	0.92721	0.921494	0.914988	0.936609	0.928279	0.91645	0.906266	0.892792	0.928635	0.918536	0.932698	0.92701	0.922284	0.932843
68	Exercitatus varius CCUG 15568 L06081.1	0.914426	0.917061	0.913797	0.90238	0.920891	0.924559	0.902585	0.906334	0.92551	0.944831	0.942972	0.932967	0.921713	0.939271	0.933891	0.928299	0.923623	0.924445	0.923176	0.925162	0.935961	0.930995	0.934976	0.938626	0.938209	0.939463	0.919956	0.921097	0.932176	0.941516	0.94674	0.94944	0.931721	0.93148	0.940139	0.934221	0.926809	0.933133	0.938509	0.922794	0.903081	0.898984	0.929471	0.920042	0.931842	0.931731	0.918285	0.95471
69	"Mannheimia massilioguelmaensis" MG13 LN795822.1	0.925743	0.918541	0.915108	0.902009	0.912369	0.916513	0.8945	0.902004	0.922721	0.942705	0.940866	0.940103	0.926376	0.933495	0.929127	0.924628	0.927322	0.929065	0.926854	0.9417	0.934119	0.92644	0.932245	0.92652	0.928866	0.93485	0.929204	0.932131	0.918071	0.934703	0.928532	0.931204	0.944763	0.935977	0.939866	0.933245	0.928667	0.940103	0.950796	0.928317	0.9164	0.914823	0.930523	0.922216	0.939792	0.944311	0.933177	0.959734
70	Pasteurella bettyae CCUG 2042 T L06088.1	0.931601	0.92531	0.916315	0.906902	0.907082	0.910289	0.901412	0.907079	0.928564	0.928607	0.926708	0.92961	0.915597	0.933946	0.919309	0.923927	0.932355	0.934996	0.934629	0.944938	0.922621	0.933242	0.936315	0.936073	0.930211	0.940705	0.933341	0.936307	0.923069	0.927026	0.920607	0.92426	0.952457	0.94182	0.937741	0.939998	0.935428	0.934359	0.93785	0.920391	0.919388	0.912311	0.925375	0.915044	0.928392	0.942023	0.934481	0.95141
71	Haemophilus paracuniculus ATCC 29986 M75061.1	0.935428	0.938024	0.923666	0.914502	0.900739	0.89976	0.909784	0.90976	0.938796	0.932285	0.930405	0.928788	0.923186	0.940334	0.931641	0.936018	0.943302	0.936903	0.946713	0.940486	0.928279	0.93696	0.936443	0.936277	0.93132	0.939865	0.933501	0.931984	0.922404	0.920778	0.924526	0.92542	0.958565	0.943774	0.936053	0.942827	0.937381	0.941764	0.932576	0.917073	0.918778	0.918691	0.926289	0.925245	0.939654	0.945814	0.926452	0.943522
72	Actinobacillus capsulatus NCTC 11408 M75062.1	0.932204	0.918804	0.92021	0.909918	0.906412	0.902654	0.891747	0.893299	0.930863	0.937211	0.936266	0.945543	0.938177	0.939963	0.940156	0.930841	0.933599	0.92241	0.939137	0.937143	0.937664	0.929959	0.932104	0.939336	0.937112	0.932908	0.927274	0.922313	0.918017	0.93218	0.938472	0.940326	0.947347	0.939643	0.944633	0.943275	0.939603	0.953914	0.939298	0.92069	0.912386	0.91792	0.92076	0.920785	0.944705	0.940937	0.932254	0.95561
73	Lonepinella koalarum ACM 3666 Y17189.1	0.940072	0.931041	0.911724	0.902622	0.904656	0.910528	0.916741	0.908954	0.933442	0.934294	0.932414	0.932359	0.92978	0.937695	0.93158	0.930599	0.936073	0.933399	0.934833	0.940457	0.926473	0.927025	0.936422	0.935275	0.925722	0.933525	0.939854	0.936459	0.91393	0.93248	0.926249	0.929042	0.94353	0.938405	0.937775	0.940179	0.937469	0.936244	0.94061	0.922533	0.914243	0.912334	0.91429	0.919877	0.924006	0.939458	0.930175	0.945263
74	Actinobacillus indolicus U65584.1	0.927241	0.916864	0.916476	0.907101	0.921686	0.911345	0.896631	0.902195	0.923345	0.93077	0.92888	0.931709	0.917794	0.928615	0.9242	0.923297	0.919592	0.926925	0.924684	0.930449	0.928453	0.924327	0.947397	0.93911	0.936931	0.945376	0.932514	0.934564	0.925263	0.943766	0.940178	0.941103	0.945219	0.939395	0.951432	0.943847	0.938451	0.946287	0.94257	0.935501	0.917974	0.919783	0.919934	0.927175	0.940653	0.929437	0.933863	0.957886
75	Glaesserella parasuis NCTC 4557 M75065.1	0.938894	0.93414	0.916977	0.914131	0.908972	0.898281	0.903909	0.900743	0.932262	0.918308	0.916367	0.921114	0.920184	0.924559	0.921133	0.925725	0.933179	0.934933	0.93566	0.931056	0.925281	0.940486	0.948849	0.947006	0.938552	0.951394	0.942324	0.942708	0.931529	0.938238	0.933554	0.937215	0.9531	0.944475	0.940497	0.947144	0.946237	0.951502	0.935088	0.92868	0.928564	0.926725	0.915648	0.922982	0.930342	0.931902	0.935261	0.950516
76	Caviibacterium pharyngocola CCUG 16493 L06080.1	0.92129	0.916476	0.909344	0.896092	0.906868	0.897267	0.889233	0.891924	0.925692	0.934783	0.932899	0.930122	0.918995	0.925484	0.924613	0.921044	0.923775	0.922763	0.920763	0.93465	0.940756	0.932145	0.926838	0.928655	0.925429	0.929499	0.918181	0.915626	0.913679	0.935086	0.939775	0.942507	0.93208	0.929851	0.936515	0.930723	0.930723	0.943178	0.938588	0.923833	0.899237	0.899321	0.899512	0.915597	0.927488	0.93474	0.923297	0.946801
77	"Haemophilus quentini" AF224307.1	0.920274	0.919296	0.914042	0.895254	0.911827	0.905051	0.898107	0.902793	0.933832	0.94288	0.941036	0.945518	0.931045	0.936323	0.940327	0.935729	0.930189	0.936521	0.929672	0.928921	0.942298	0.934719	0.9294	0.933744	0.933484	0.940177	0.947488	0.947809	0.926666	0.950243	0.950196	0.950299	0.93907	0.935154	0.9408	0.934207	0.932377	0.940193	0.944607	0.943088	0.916718	0.907001	0.922191	0.92381	0.934489	0.932525	0.924127	0.952708
78	Haemophilus seminalis SZY H1 MK796039.1	0.923027	0.920215	0.909336	0.902992	0.908037	0.913612	0.889385	0.899952	0.932039	0.938344	0.936488	0.94734	0.936518	0.935382	0.939354	0.934781	0.934768	0.940137	0.933355	0.927094	0.945887	0.932878	0.942183	0.935515	0.934355	0.947417	0.951933	0.955898	0.922964	0.959252	0.945709	0.945823	0.933601	0.931491	0.938064	0.932361	0.934159	0.931989	0.936407	0.937614	0.910083	0.906973	0.918448	0.921073	0.929913	0.928803	0.926857	0.950863
79	Haemophilus haemolyticus NCTC 10659 M75045.1	0.929104	0.925059	0.913221	0.904694	0.907883	0.915487	0.893881	0.898707	0.935203	0.940675	0.938787	0.946164	0.936944	0.938773	0.942744	0.939845	0.937967	0.942509	0.937833	0.930197	0.945604	0.93137	0.943668	0.94255	0.938743	0.947179	0.951864	0.956177	0.927994	0.960415	0.94634	0.947375	0.939622	0.935546	0.942541	0.93645	0.938278	0.935316	0.936964	0.938081	0.911888	0.906796	0.921389	0.920263	0.934297	0.932164	0.929936	0.957087
80	Bibersteinia trehalosi NCTC 10370 AY362927.1	0.929438	0.924856	0.926969	0.908646	0.918398	0.907053	0.909576	0.901777	0.934714	0.927277	0.925393	0.933815	0.924704	0.933525	0.930043	0.929229	0.928323	0.931947	0.931601	0.942657	0.934277	0.928304	0.935987	0.939404	0.939953	0.933042	0.927526	0.925801	0.922828	0.920855	0.926739	0.930443	0.945522	0.936053	0.942535	0.940502	0.939596	0.94195	0.941831	0.931476	0.92324	0.921183	0.918443	0.926777	0.938118	0.941629	0.924124	0.946536
81	Ursidibacter maritimus Pb43106 KJ632968.1	0.923996	0.91751	0.915782	0.906805	0.906287	0.912675	0.915095	0.911253	0.921768	0.929063	0.927186	0.928282	0.920087	0.929005	0.92069	0.916317	0.922745	0.918982	0.919525	0.931808	0.931484	0.919028	0.931491	0.931218	0.931696	0.926631	0.920134	0.916409	0.914533	0.929293	0.931345	0.931383	0.947308	0.938762	0.941771	0.935163	0.930624	0.939377	0.940058	0.927895	0.906657	0.913722	0.913798	0.926794	0.925268	0.938989	0.925187	0.944767
82	Frederiksenia canicola HPA21 JQ356598.1	0.936732	0.916464	0.91122	0.905699	0.898442	0.899122	0.906766	0.903841	0.924502	0.922551	0.920654	0.913307	0.919939	0.924214	0.919517	0.919815	0.925404	0.929987	0.925873	0.935402	0.933142	0.931012	0.928656	0.932932	0.934355	0.926631	0.92934	0.926711	0.91532	0.919878	0.92386	0.923968	0.948208	0.928835	0.936277	0.93332	0.932431	0.931024	0.928177	0.926937	0.907487	0.917453	0.902448	0.916626	0.912038	0.925239	0.919561	0.935696
83	Otariodibacter oris Baika1 HM626613.1	0.909817	0.920393	0.90001	0.901959	0.90127	0.904341	0.89836	0.900183	0.92089	0.920843	0.918933	0.924551	0.918085	0.922358	0.913221	0.916191	0.921783	0.928197	0.924059	0.928943	0.910211	0.912489	0.934056	0.93003	0.922259	0.921898	0.922761	0.925636	0.913417	0.923701	0.919452	0.920276	0.939281	0.919553	0.918599	0.919431	0.917553	0.931041	0.92807	0.934045	0.923968	0.912035	0.923334	0.918491	0.911174	0.922243	0.920441	0.940033
84	Bisgaardia hudsonensis M327/99/2 GU295084.1	0.921807	0.921062	0.901644	0.913172	0.903189	0.894492	0.908559	0.898943	0.930932	0.918892	0.916982	0.918951	0.921707	0.927685	0.922657	0.929097	0.928099	0.934475	0.934917	0.936241	0.930475	0.920924	0.929406	0.935541	0.928743	0.923676	0.924547	0.921844	0.918004	0.918895	0.923993	0.926804	0.935485	0.921408	0.926139	0.931424	0.926803	0.928259	0.931809	0.928656	0.921241	0.910796	0.905272	0.921321	0.921554	0.91937	0.92315	0.933734
85	Phocoenobacter uteri M1063U X89379.1	0.897572	0.899728	0.903617	0.881857	0.904311	0.887259	0.915366	0.894957	0.916243	0.905894	0.903933	0.895289	0.894616	0.911243	0.903875	0.906935	0.904933	0.906791	0.91005	0.916772	0.897021	0.905854	0.912875	0.916114	0.91008	0.908589	0.91432	0.911391	0.905632	0.903507	0.909939	0.909977	0.91917	0.91108	0.911095	0.915738	0.910108	0.907739	0.913191	0.913672	0.915526	0.883381	0.906581	0.900664	0.903737	0.922093	0.913969	0.919902
86	Haemophilus ducreyi CIP 54.2 M63900.1	0.921861	0.922082	0.913086	0.901837	0.909676	0.903251	0.911345	0.906447	0.924412	0.931791	0.929904	0.917853	0.918948	0.929666	0.922566	0.924429	0.924394	0.928913	0.932246	0.943368	0.919296	0.925286	0.923743	0.922563	0.915497	0.924478	0.927208	0.924516	0.919738	0.917815	0.921096	0.921041	0.931828	0.922984	0.92501	0.927557	0.922043	0.925351	0.927018	0.923762	0.920982	0.897545	0.917543	0.902151	0.916572	0.932219	0.941179	0.939057
87	Actinobacillus porcitonsillarum 99-536-55H-F AF486274.1	0.927351	0.929143	0.913739	0.907175	0.908597	0.907686	0.924363	0.913986	0.933429	0.933511	0.931643	0.930902	0.927245	0.934977	0.925197	0.927841	0.938013	0.934414	0.935897	0.933331	0.920253	0.930905	0.929249	0.931023	0.928771	0.933756	0.937344	0.933908	0.928216	0.925438	0.928529	0.928578	0.950745	0.940471	0.937991	0.941277	0.934045	0.940089	0.945376	0.933068	0.925637	0.91903	0.925719	0.921898	0.924196	0.93316	0.922012	0.94645
88	Actinobacillus minor U65582.1	0.926117	0.922423	0.91733	0.904027	0.919596	0.905394	0.915657	0.905994	0.930638	0.935062	0.934099	0.935204	0.929727	0.934876	0.928684	0.926836	0.933224	0.927621	0.930107	0.931229	0.926483	0.923203	0.928942	0.924172	0.923837	0.930702	0.936223	0.932718	0.924246	0.932562	0.935524	0.935557	0.946988	0.937513	0.950464	0.941984	0.934737	0.942528	0.948659	0.933676	0.917974	0.914912	0.923578	0.926199	0.933114	0.934904	0.927401	0.951505
89	Vespertiliibacter pulmonis E127/08 KF031240.2	0.90711	0.89861	0.898978	0.901871	0.915586	0.909897	0.8973	0.890488	0.906664	0.922835	0.920935	0.919076	0.915391	0.913113	0.921653	0.914497	0.9058	0.917112	0.913812	0.916872	0.922302	0.910719	0.9139	0.913574	0.909197	0.911671	0.913471	0.914464	0.906831	0.922608	0.92489	0.921255	0.924562	0.909462	0.923435	0.919593	0.914003	0.924372	0.92622	0.942283	0.918658	0.904421	0.912086	0.908203	0.916834	0.911188	0.914086	0.938476
90	Haemophilus paraphrohaemolyticus NCTC 10670 M75076.1	0.912586	0.913293	0.915601	0.894534	0.920821	0.902695	0.904426	0.901418	0.93008	0.934593	0.9327	0.935561	0.932758	0.933628	0.93949	0.933847	0.927274	0.924463	0.928935	0.925028	0.930433	0.925402	0.918112	0.923741	0.927019	0.922638	0.936782	0.932571	0.925626	0.940645	0.945024	0.950454	0.938289	0.923122	0.93466	0.928666	0.922141	0.94676	0.948434	0.952068	0.91904	0.909352	0.922848	0.9209	0.928875	0.933612	0.92574	0.955606
91	Actinobacillus vicugnae W1618T HF565190.1	0.920136	0.909949	0.907432	0.894054	0.907047	0.902046	0.917106	0.901804	0.924683	0.933686	0.931822	0.922789	0.919076	0.93163	0.925478	0.925497	0.929996	0.928148	0.927729	0.923408	0.920413	0.921861	0.910079	0.919076	0.918688	0.923846	0.931196	0.930452	0.920975	0.930231	0.933185	0.936844	0.944608	0.924268	0.925263	0.926937	0.921408	0.926483	0.933748	0.942352	0.92417	0.907204	0.91199	0.921212	0.917795	0.929864	0.91579	0.940207
92	Actinobacillus anseriformium F66 AY172727.1	0.922877	0.905918	0.907096	0.898875	0.907633	0.906731	0.891983	0.899651	0.920724	0.934554	0.932691	0.929081	0.924595	0.926095	0.928974	0.921727	0.923542	0.917989	0.923137	0.925215	0.929638	0.91712	0.917449	0.912412	0.913785	0.91903	0.924659	0.925708	0.91337	0.929064	0.927504	0.927604	0.929092	0.918555	0.929653	0.923034	0.917449	0.915999	0.928753	0.923968	0.900529	0.902151	0.911721	0.91365	0.913848	0.927871	0.9269	0.93558
93	Actinobacillus arthritidis CCUG 24862 AY362929.1	0.93024	0.921845	0.911156	0.910283	0.891572	0.904844	0.914001	0.908315	0.930961	0.924547	0.922653	0.926418	0.925616	0.931444	0.924504	0.927161	0.941871	0.939177	0.936073	0.932618	0.918658	0.930116	0.923832	0.930988	0.924172	0.931916	0.942905	0.939514	0.924638	0.924531	0.919385	0.920407	0.950866	0.937874	0.933543	0.93958	0.938703	0.921873	0.937221	0.926055	0.918535	0.91365	0.914673	0.91554	0.912157	0.935161	0.928812	0.939309
94	Actinobacillus pleuropneumoniae D30030.1	0.913623	0.90786	0.912208	0.895943	0.908901	0.906814	0.911424	0.906625	0.919909	0.932759	0.930893	0.931713	0.92538	0.929852	0.928152	0.922789	0.921727	0.921783	0.922173	0.925202	0.926843	0.916279	0.910802	0.917212	0.922358	0.916317	0.925678	0.922985	0.913573	0.93007	0.933123	0.932284	0.935569	0.924253	0.931672	0.927828	0.920476	0.918922	0.942615	0.932392	0.901716	0.90127	0.911904	0.914621	0.916664	0.931636	0.918705	0.940126
95	Actinobacillus lignieresii NCTC 4189 M75068.1	0.91337	0.908263	0.913602	0.895379	0.907414	0.905344	0.909991	0.906228	0.918532	0.932404	0.930528	0.928564	0.924005	0.929461	0.927736	0.922354	0.923119	0.92047	0.92106	0.922914	0.925524	0.916766	0.910287	0.916819	0.922869	0.914893	0.926205	0.921817	0.913171	0.930678	0.933676	0.933757	0.936132	0.924772	0.93135	0.926502	0.920975	0.921312	0.944224	0.932023	0.899248	0.901679	0.911411	0.913183	0.917219	0.930675	0.918276	0.939812
96	Actinobacillus hominis CCUG 19800 L06076.1	0.921532	0.908263	0.905943	0.906079	0.9014	0.909806	0.906112	0.90225	0.921321	0.931293	0.929411	0.928471	0.93226	0.929331	0.930493	0.92507	0.932311	0.926698	0.92724	0.924799	0.93189	0.915807	0.919697	0.917567	0.920805	0.918527	0.931671	0.929047	0.912064	0.939025	0.934507	0.936404	0.938802	0.920025	0.925757	0.922743	0.920916	0.926029	0.934043	0.941867	0.909425	0.906447	0.9046	0.914969	0.92268	0.932097	0.927379	0.941441
97	Actinobacillus ureae ATCC 25976 CCUG 2139 AY362900.1	0.915493	0.905968	0.906466	0.894094	0.89534	0.906664	0.901778	0.895066	0.918076	0.926254	0.924369	0.928941	0.92528	0.92792	0.929005	0.923649	0.929091	0.92733	0.924956	0.917696	0.920387	0.915325	0.915465	0.919848	0.919497	0.915288	0.93021	0.928501	0.909756	0.937438	0.933974	0.934982	0.939207	0.924261	0.928008	0.925997	0.92139	0.924595	0.944369	0.935057	0.90451	0.906002	0.907109	0.917431	0.916698	0.932561	0.924253	0.946402
98	Actinobacillus suis AF015299.1	0.920127	0.906849	0.907411	0.902805	0.897296	0.908553	0.903632	0.901741	0.918032	0.929935	0.928058	0.928878	0.929968	0.925089	0.926156	0.920812	0.928148	0.925441	0.92305	0.921459	0.924059	0.91525	0.91546	0.920784	0.920374	0.917112	0.932018	0.928473	0.91253	0.936448	0.931194	0.932207	0.93642	0.924195	0.929809	0.926857	0.925964	0.92082	0.940699	0.938677	0.904486	0.908861	0.907985	0.915519	0.915732	0.928788	0.92328	0.945467
99	Haemophilus parahaemolyticus NCTC 8479 M75073.1	0.918201	0.906243	0.907768	0.903124	0.895615	0.908046	0.902085	0.901118	0.917613	0.927954	0.926044	0.925924	0.928879	0.923017	0.924224	0.920522	0.926137	0.92345	0.921292	0.921197	0.923768	0.915782	0.914061	0.919549	0.919057	0.91668	0.930134	0.927706	0.911174	0.934615	0.929181	0.932044	0.937236	0.922978	0.928726	0.924768	0.924768	0.920477	0.939887	0.937695	0.903884	0.907384	0.907407	0.915066	0.914484	0.929016	0.92485	0.945506
100	Actinobacillus equuli NCTC 8529 M75072.1	0.918688	0.905894	0.90749	0.903735	0.896233	0.909521	0.903797	0.901807	0.916271	0.929252	0.927357	0.927235	0.928343	0.923471	0.925426	0.920037	0.926503	0.923837	0.921618	0.920688	0.923322	0.914418	0.913671	0.919125	0.918705	0.916271	0.93043	0.927149	0.910791	0.935996	0.930528	0.931552	0.936709	0.923452	0.928247	0.925215	0.924312	0.920116	0.94023	0.937171	0.904486	0.907935	0.907049	0.914666	0.914087	0.92841	0.924391	0.944942
[truncated: 52 more columns]

## Sheet: Table S4
Supplemental Information S4. Pairwise POCP (40–50%) matrix, represented in a red–yellow–green gradient according to similarity, ordered according to the core-genome phylogenomic tree.
Order Tree	Type Strain	Mergibacter septicus 27517-4-I1T	Gallibacterium anatis F149T	Spirabiliibacterium mucosae 20609_3T	Chelonobacter oris 1662T	Pasteurella testudinis NCTC 12150T	Testudinibacter aquarius DSM 28140T	Phocoenobacter uteri NCTC 12872T	Bibersteinia trehalosi DSM 23101T	Nicoletella semolina DSM 16380T	Actinobacillus indolicus AIFJ1607	Glaesserella parasuis CCUG 3712T	Muribacter muris Ackerman80-443DT	Ursidibacter maritimus Pb43106T	Otariodibacter oris Baika1T	Vespertiliibacter pulmonis CCUG 64585T	Frederiksenia canicola DSM 25797T	Haemophilus paracuniculus CCUG 43573T	Mannheimia cairinae AT1T	Mannheimia granulomatis DSM 19156T	Mannheimia haemolytica DSM 10531T	Mannheimia pernigra 17CN0883T	"Mannheimia ovis" ZY170218	Mannheimia varigena 177T	Mannheimia indoligenes M14.4T	Mannheimia bovis ZY190616T	Haemophilus sputorum CCUG 13788T	Actinobacillus minor NM305T	Haemophilus parahaemolyticus NCTC 8479T	Haemophilus paraphrohaemolyticus CCUG 3718T	Haemophilus ducreyi CIP 54.2T	Actinobacillus vicugnae W16181T	Actinobacillus arthritidis CCUG24862T	Actinobacillus pleuropneumoniae 4074T	Actinobacillus lignieresii NCTC4189T	Actinobacillus equuli NCTC8529T	Actinobacillus capsulatus DSM 19761T	Actinobacillus suis ATCC 33415T	Actinobacillus ureae ATCC 25976T	Cricetibacter osteomyelitidis DSM 28404T	Volucribacter psittacicida DSM 15534T	Conservatibacter flavescens 7.4T	Mesocricetibacter intestinalis DSM 28403T	"Emayella augustorita" LIM206	Basfia succiniciproducens JF4016T	Mannheimia massilioguelmaensis MG13TT	Pasteurella bettyae CCUG 2042T	Lonepinella koalarum ACM3666T	Actinobacillus porcinus NM319T
1	Mergibacter septicus 27517-4-I1T	100	68.4411	63.9344	62.8985	59.5919	62.8181	61.2172	63.1245	65.8703	63.2338	63.5033	61.8253	66.2585	65.64	67.1209	64.4572	64.1996	62.2963	63.4519	60.1495	63.696	64.1815	65.4505	62.6437	62.7944	62.5338	59.8286	62.9152	62.2017	66.3329	61.2694	63.8619	63.013	64.8764	63.9336	59.307	63.2576	62.1915	58.3971	67.3421	61.9947	65.28	60.1687	64.2318	64.0964	65.1551	60.6336	65.1175
2	Gallibacterium anatis F149T	68.4411	100	63.8939	65.8705	62.6428	65.0686	54.7602	62.6379	62.1787	63.7628	61.5979	62.3036	63.2443	62.2444	62.8137	64.0378	62.746	64.8432	62.8781	62.2887	61.2018	62.9322	65.4884	63.9072	64.4367	61.6467	60.9434	62.9867	62.6028	59.6282	61.7808	65.1784	63.7701	66.0046	63.6708	60.7068	63.6564	62.6055	61.3392	69.398	65.4894	65.8818	61.9411	65.6929	64.0799	64.2987	63.3484	65.9091
3	Spirabiliibacterium mucosae 20609_3T	63.9344	63.8939	100	69.2849	64.8915	69.0697	56.0397	61.6	61.637	62.0827	58.6363	59.1459	62.5785	63.0554	61.9568	63.61	60.1944	61.4334	61.8254	58.1087	60.0242	59.7262	64.4308	63.6554	63.5261	59.3367	58.6471	61.0462	59.8797	58.8589	59.2079	62.0004	61.5242	63.5289	60.3606	57.4377	60.1988	59.4158	61.0501	66.4401	62.8969	63.4017	61.1003	63.4666	63.4222	61.408	60.4538	61.2365
4	Chelonobacter oris 1662T	62.8985	65.8705	69.2849	100	77.394	81.0189	55.8864	66.9342	63.2053	65.1173	59.4125	60.8414	62.767	62.8625	62.7759	64.9267	61.4943	62.8942	66.5777	61.4088	63.8991	62.6258	69.7222	68.0353	65.4123	61.0783	61.3062	61.1968	60.1367	58.5172	63.648	68.8409	65.3559	68.4965	64.9339	63.495	65.9588	64.1986	68.9062	66.1262	69.9979	69.2466	66.1995	70.7389	65.5623	63.8907	63.9296	65.8053
5	Pasteurella testudinis NCTC 12150T	59.5919	62.6428	64.8915	77.394	100	79.9585	52.4703	61.188	59.3461	61.2043	58.2924	58.9557	59.0527	58.2192	56.6423	61.1169	58.9207	59.2966	61.8709	60.3805	60.0083	60.6487	64.0497	63.334	60.9365	56.6605	57.5965	56.8677	55.6316	53.5228	59.2989	64.3279	62.3721	63.5881	61.9849	60.5303	63.5578	59.9229	63.9375	62.9637	66.1474	63.8537	63.4488	64.1957	60.2917	60.9658	60.9606	61.7073
6	Testudinibacter aquarius DSM 28140T	62.8181	65.0686	69.0697	81.0189	79.9585	100	56.0395	64.2029	61.7278	65.8706	61.3426	62.3716	62.8312	63.2941	60.7777	65.9111	61.9874	61.9754	64.9509	61.7827	62.9496	62.7989	67.4229	66.4357	64.4057	60.1249	61.2863	60.3429	59.2452	57.5514	61.6027	66.2791	63.8793	66.5348	63.6557	61.4874	64.2526	62.722	65.5533	66.3617	68.543	66.4503	65.4656	67.7111	63.558	63.4753	63.0399	64.5182
7	Phocoenobacter uteri NCTC 12872T	61.2172	54.7602	56.0397	55.8864	52.4703	56.0395	100	60.7222	59.5163	60.5507	60.5647	57.1723	61.6579	62.843	63.8646	63.0754	58.8161	57.9934	62.1602	58.5686	60.1368	60.3402	62.7752	61.103	61.0835	58.7142	56.7669	59.7812	58.5513	61.2227	59.021	59.8409	59.6182	60.5335	60.0523	57.1876	59.4633	58.0645	53.6482	57.3875	55.2387	58.0434	54.6417	57.6538	57.9667	57.0909	53.7844	57.3742
8	Bibersteinia trehalosi DSM 23101T	63.1245	62.6379	61.6	66.9342	61.188	64.2029	60.7222	100	69.4367	75.965	68.6656	70.4662	72.8502	71.2874	72.2443	74.3187	72.947	72.0415	77.6059	71.2457	73.0381	71.9349	78.3354	76.954	73.6664	70.4218	70.8114	69.8272	68.5958	67.4716	75.1644	76.0124	74.0662	76.8474	75.081	72.9965	76.5743	72.8863	64.0506	67.768	66.1966	68.6169	65.2403	69.0794	66.1033	64.3968	62.5809	65.999
9	Nicoletella semolina DSM 16380T	65.8703	62.1787	61.637	63.2053	59.3461	61.7278	59.5163	69.4367	100	70.7786	68.747	67.908	72.7273	70.1006	71.0182	72.0704	69.6938	69.4444	70.6989	67.6318	72.7488	74.5971	72.9111	70.2369	71.3106	66.4319	64.8734	68.2791	67.6855	68.705	66.7552	69.8495	69.7243	70.8536	71.2207	65.4335	70.2927	68.8216	59.4676	65	64.177	65.8722	61.049	63.8182	63.5871	62.6352	61.4198	64.0693
10	Actinobacillus indolicus AIFJ1607	63.2338	63.7628	62.0827	65.1173	61.2043	65.8706	60.5507	75.965	70.7786	100	72.7397	70.5492	76.6194	73.7371	72.2484	77.3502	72.7006	72.7564	73.8843	69.1591	72.572	71.4184	76.3184	75.6326	75	71.1901	73.6842	71.761	70.5669	67.8218	71.9721	74.7144	74.1259	75.482	72.0781	69.3622	75.7727	71.3045	64.0476	68.8679	67.7313	67.0714	63.7908	68.3133	65.5329	64.7183	63.2535	68.7722
11	Glaesserella parasuis CCUG 3712T	63.5033	61.5979	58.6363	59.4125	58.2924	61.3426	60.5647	68.6656	68.747	72.7397	100	68.3827	69.9366	69.4303	68.425	70.7432	67.8555	67.9885	69.6873	69.2624	67.6956	68.9782	69.4577	68.5999	69.3892	65.9813	69.148	67.4155	68.3669	65.2565	66.3252	68.3057	67.9666	68.576	68.4737	65.5628	67.5099	66.947	58.2249	64.3639	61.8614	60.7176	58.4459	61.2896	62.5087	63.1698	61.2065	63.389
12	Muribacter muris Ackerman80-443DT	61.8253	62.3036	59.1459	60.8414	58.9557	62.3716	57.1723	70.4662	67.908	70.5492	68.3827	100	68.5185	66.2184	68.4004	70.4535	68.1003	66.8755	68.5428	66.2518	66.3148	67.062	69.5229	68.2862	68.4175	66.9322	67.1808	67.2116	66.5679	63.1417	67.9073	69.9086	68.1099	69.8274	68.7107	67.7175	69.5923	68.287	59.5902	65.0667	61.7677	63.682	60.9485	62.0408	60.6539	62.376	60.373	62.6254
13	Ursidibacter maritimus Pb43106T	66.2585	63.2443	62.5785	62.767	59.0527	62.8312	61.6579	72.8502	72.7273	76.6194	69.9366	68.5185	100	76.1905	75.7688	76.4598	73.6522	69.9557	72.4752	66.6063	70.0053	70.3201	75.2264	73.6125	72.9855	69.1645	68.1287	70.8653	69.7437	70.4982	68.753	72.7166	70.4466	72.8253	72.55	66.6281	72.7295	70.0812	60.1946	66.3364	64.5887	65.7315	62.2958	65.4966	65.0736	64.2587	63.0466	65.3836
14	Otariodibacter oris Baika1T	65.64	62.2444	63.0554	62.8625	58.2192	63.2941	62.843	71.2874	70.1006	73.7371	69.4303	66.2184	76.1905	100	72.6759	76.7563	70.0079	68.4918	70.0606	65.9091	69.2489	67.1414	71.9386	70.5838	70.6078	69.4841	67.4413	69.9159	68.5277	70.4972	68.5474	70.1754	69.6985	71.4322	70.5248	66.5363	70.3614	68.0902	60.2579	66.1872	63.4839	65.7902	61.303	64.7818	66.8548	65.7	61.3459	63.3418
15	Vespertiliibacter pulmonis CCUG 64585T	67.1209	62.8137	61.9568	62.7759	56.6423	60.7777	63.8646	72.2443	71.0182	72.2484	68.425	68.4004	75.7688	72.6759	100	75.8865	72.6425	68.9664	70.751	64.6344	69.4369	68.4001	74.0464	71.0554	71.3062	68.6789	67.7923	69.9149	68.8991	71.9337	68.1659	70.4767	69.1169	71.2576	70.2171	66.0215	69.3687	68.5341	57.9665	65.2895	61.7526	65.9598	59.9518	65.0135	64.4177	63.1483	62.1562	64.0613
16	Frederiksenia canicola DSM 25797T	64.4572	64.0378	63.61	64.9267	61.1169	65.9111	63.0754	74.3187	72.0704	77.3502	70.7432	70.4535	76.4598	76.7563	75.8865	100	72.2956	70.8867	75.6426	69.394	72.9483	71.2737	76.1515	74.5508	74.0189	71.2098	70.0564	70.5568	70.0101	70.0803	70.5499	72.9441	72.5845	74.4754	72.604	69.095	73.0118	70.5205	63.0649	66.8704	64.2615	67.7923	63.4685	67.7	65.7143	64.1386	64.3971	64.4837
17	Haemophilus paracuniculus CCUG 43573T	64.1996	62.746	60.1944	61.4943	58.9207	61.9874	58.8161	72.947	69.6938	72.7006	67.8555	68.1003	73.6522	70.0079	72.6425	72.2956	100	68.7619	71.1089	65.1658	69.0331	69.265	72.6735	71.1951	71.2076	69.3394	69.5047	70.0383	69.1667	68.8581	69.373	72.3768	69.772	72.4523	72.0564	67.2874	72.6134	69.7965	58.9847	64.5383	62.5483	64.0759	61.7368	65.5198	62.9898	62.3753	61.5792	65.9522
18	Mannheimia cairinae AT1T	62.2963	64.8432	61.4334	62.8942	59.2966	61.9754	57.9934	72.0415	69.4444	72.7564	67.9885	66.8755	69.9557	68.4918	68.9664	70.8867	68.7619	100	76.8806	76.826	73.4204	72.0898	79.7122	79.5205	79.1744	69.7833	70.4204	69.4875	71.4387	66.7289	71.4976	75.0429	74.4662	75.4695	72.5095	71.1421	73.2048	73.1321	61.4328	68.0607	65.5349	65.1773	61.527	66.4008	66.8766	66.7122	66.0251	63.8857
19	Mannheimia granulomatis DSM 19156T	63.4519	62.8781	61.8254	66.5777	61.8709	64.9509	62.1602	77.6059	70.6989	73.8843	69.6873	68.5428	72.4752	70.0606	70.751	75.6426	71.1089	76.8806	100	79.5532	78.4155	77.34	86.2274	84.13	80.9868	71.2132	70.7317	71.6888	70.7572	69.3499	75.0509	77.3119	75.8491	77.2967	75.6114	73.9574	76.1818	73.7866	65.4055	65.7028	66.5934	69.0017	64.8938	69.6779	67.5253	65.531	65.8651	67.2611
20	Mannheimia haemolytica DSM 10531T	60.1495	62.2887	58.1087	61.4088	60.3805	61.7827	58.5686	71.2457	67.6318	69.1591	69.2624	66.2518	66.6063	65.9091	64.6344	69.394	65.1658	76.826	79.5532	100	72.2113	76.4442	78.2887	78.09	76.2336	65.2968	69.2181	66.117	67.6246	62.2287	69.6148	71.2577	70.1577	71.153	71.8465	68.6051	70.4214	69.9213	60	62.9756	63.6616	62.1863	60.7913	62.6219	64.4397	63.9393	62.3066	62.9156
21	Mannheimia pernigra 17CN0883T	63.696	61.2018	60.0242	63.8991	60.0083	62.9496	60.1368	73.0381	72.7488	72.572	67.6956	66.3148	70.0053	69.2489	69.4369	72.9483	69.0331	73.4204	78.4155	72.2113	100	85.3616	80.3846	78.4915	78.7208	69.4668	67.2	68.8153	67.8086	67.7113	68.0205	71.8025	70.8132	73.114	68.954	66.7114	70.462	68.6202	62.909	64.1352	64.9898	65.8333	61.778	65.9319	66.2186	64.8944	62.5172	64.9545
22	"Mannheimia ovis" ZY170218	64.1815	62.9322	59.7262	62.6258	60.6487	62.7989	60.3402	71.9349	74.5971	71.4184	68.9782	67.062	70.3201	67.1414	68.4001	71.2737	69.265	72.0898	77.34	76.4442	85.3616	100	78.908	77.7778	77.6217	66.5035	66.9801	68.1615	67.606	66.4809	67.2355	70.2331	70.4454	72.027	69.8932	65.4434	70.6409	67.4466	61.1415	63.7014	64.3678	63.547	62.1175	64.9525	64.0262	63.5225	61.5901	63.9234
23	Mannheimia varigena 177T	65.4505	65.4884	64.4308	69.7222	64.0497	67.4229	62.7752	78.3354	72.9111	76.3184	69.4577	69.5229	75.2264	71.9386	74.0464	76.1515	72.6735	79.7122	86.2274	78.2887	80.3846	78.908	100	86.8305	84.4646	72.1291	71.4964	72.175	70.9669	71.0006	75.3299	80.5696	78.3724	81.1391	77.5559	74.3167	77.0347	76.1295	67.2773	67.4171	68.3284	72.0153	67.3497	72.9251	70.2791	68.5707	67.4316	68.4041
24	Mannheimia indoligenes M14.4T	62.6437	63.9072	63.6554	68.0353	63.334	66.4357	61.103	76.954	70.2369	75.6326	68.5999	68.2862	73.6125	70.5838	71.0554	74.5508	71.1951	79.5205	84.13	78.09	78.4915	77.7778	86.8305	100	84.0019	71.0082	71.9005	71.3797	69.7585	67.2697	73.5968	78.2866	76.4761	78.5426	74.2157	72.2019	75.1133	73.4458	65.7168	65.5927	67.9031	67.5545	65.5367	69.5819	68.0201	66.1926	65.6278	66.9733
25	Mannheimia bovis ZY190616T	62.7944	64.4367	63.5261	65.4123	60.9365	64.4057	61.0835	73.6664	71.3106	75	69.3892	68.4175	72.9855	70.6078	71.3062	74.0189	71.2076	79.1744	80.9868	76.2336	78.7208	77.6217	84.4646	84.0019	100	69.7583	69.8475	72.0709	70.1581	67.7728	71.6873	75.2907	74.1805	77.2871	74.3158	69.901	73.1481	72.5068	63.4361	67.3077	65.6424	66.6667	62.1729	67.7396	65.4212	64.5938	65.0496	65.3726
26	Haemophilus sputorum CCUG 13788T	62.5338	61.6467	59.3367	61.0783	56.6605	60.1249	58.7142	70.4218	66.4319	71.1901	65.9813	66.9322	69.1645	69.4841	68.6789	71.2098	69.3394	69.7833	71.2132	65.2968	69.4668	66.5035	72.1291	71.0082	69.7583	100	71.7685	76.824	78.1328	68.8674	71.4583	72.4831	72.2169	74.6016	72.0293	69.9534	72.604	70.8924	61.1161	65.2501	62.1263	66.3413	63.1826	65.9633	65.9265	67.0999	61.959	64.9452
27	Actinobacillus minor NM305T	59.8286	60.9434	58.6471	61.3062	57.5965	61.2863	56.7669	70.8114	64.8734	73.6842	69.148	67.1808	68.1287	67.4413	67.7923	70.0564	69.5047	70.4204	70.7317	69.2181	67.2	66.9801	71.4964	71.9005	69.8475	71.7685	100	72.9634	72.6168	65.9187	72.3335	74.5536	72.1747	73.7193	73.4857	71.3	73.6599	72.05	60.5407	65.0956	63.7307	65.5035	61.8937	66.6434	66.4895	64.0551	62.1141	69.1254
28	Haemophilus parahaemolyticus NCTC 8479T	62.9152	62.9867	61.0462	61.1968	56.8677	60.3429	59.7812	69.8272	68.2791	71.761	67.4155	67.2116	70.8653	69.9159	69.9149	70.5568	70.0383	69.4875	71.6888	66.117	68.8153	68.1615	72.175	71.3797	72.0709	76.824	72.9634	100	82.402	69.6217	69.8056	72.2768	73.2572	75	71.5208	67.947	71.1379	69.6921	60.1079	66.1421	61.3006	66.616	61.3539	65.3005	65.3673	64.1569	63.3095	65.2935
29	Haemophilus paraphrohaemolyticus CCUG 3718T	62.2017	62.6028	59.8797	60.1367	55.6316	59.2452	58.5513	68.5958	67.6855	70.5669	68.3669	66.5679	69.7437	68.5277	68.8991	70.0101	69.1667	71.4387	70.7572	67.6246	67.8086	67.606	70.9669	69.7585	70.1581	78.1328	72.6168	82.402	100	69.8119	69.7728	71.0217	71.0476	72.5264	69.7658	67.8675	69.7566	69.1567	59.9065	65.9776	60.7022	65.3383	60.9368	64.4455	65.876	66.04	63.1843	63.796
30	Haemophilus ducreyi CIP 54.2T	66.3329	59.6282	58.8589	58.5172	53.5228	57.5514	61.2227	67.4716	68.705	67.8218	65.2565	63.1417	70.4982	70.4972	71.9337	70.0803	68.8581	66.7289	69.3499	62.2287	67.7113	66.4809	71.0006	67.2697	67.7728	68.8674	65.9187	69.6217	69.8119	100	72.3443	70.3204	70.436	71.8235	71.9679	69.5381	69.8148	67.8719	56.775	64.116	58.2384	64.8085	60.3275	64.0227	65.0633	63.1939	59.0699	61.242
31	Actinobacillus vicugnae W16181T	61.2694	61.7808	59.2079	63.648	59.2989	61.6027	59.021	75.1644	66.7552	71.9721	66.3252	67.9073	68.753	68.5474	68.1659	70.5499	69.373	71.4976	75.0509	69.6148	68.0205	67.2355	75.3299	73.5968	71.6873	71.4583	72.3335	69.8056	69.7728	72.3443	100	79.5905	78.1278	79.5304	82.2506	82.5608	82.4902	79.8632	63.9825	66.516	64.4314	67.9136	66.6457	68.5424	67.3011	65.0683	63.1545	64.8312
32	Actinobacillus arthritidis CCUG24862T	63.8619	65.1784	62.0004	68.8409	64.3279	66.2791	59.8409	76.0124	69.8495	74.7144	68.3057	69.9086	72.7166	70.1754	70.4767	72.9441	72.3768	75.0429	77.3119	71.2577	71.8025	70.2331	80.5696	78.2866	75.2907	72.4831	74.5536	72.2768	71.0217	70.3204	79.5905	100	83.1444	86.0574	83.1649	80.4105	83.7947	81.4327	66.5582	67.5485	67.8447	71.9529	67.6627	73.6617	69.4028	67.8767	65.8902	70.3294
33	Actinobacillus pleuropneumoniae 4074T	63.013	63.7701	61.5242	65.3559	62.3721	63.8793	59.6182	74.0662	69.7243	74.1259	67.9666	68.1099	70.4466	69.6985	69.1169	72.5845	69.772	74.4662	75.8491	70.1577	70.8132	70.4454	78.3724	76.4761	74.1805	72.2169	72.1747	73.2572	71.0476	70.436	78.1278	83.1444	100	89.9646	81.4308	77.9566	83.1078	80.137	64.9764	66.4717	66.0586	70.2312	66.3495	70.9847	67.9021	66.7826	65.7941	68.0357
34	Actinobacillus lignieresii NCTC4189T	64.8764	66.0046	63.5289	68.4965	63.5881	66.5348	60.5335	76.8474	70.8536	75.482	68.576	69.8274	72.8253	71.4322	71.2576	74.4754	72.4523	75.4695	77.2967	71.153	73.114	72.027	81.1391	78.5426	77.2871	74.6016	73.7193	75	72.5264	71.8235	79.5304	86.0574	89.9646	100	83.6047	79.453	84.0736	81.4514	66.1774	68.4827	67.9362	71.8681	67.806	73.1624	69.5146	68.4273	66.031	69.7987
35	Actinobacillus equuli NCTC8529T	63.9336	63.6708	60.3606	64.9339	61.9849	63.6557	60.0523	75.081	71.2207	72.0781	68.4737	68.7107	72.55	70.5248	70.2171	72.604	72.0564	72.5095	75.6114	71.8465	68.954	69.8932	77.5559	74.2157	74.3158	72.0293	73.4857	71.5208	69.7658	71.9679	82.2506	83.1649	81.4308	83.6047	100	82.8112	87.9529	84.0558	63.3821	66.8357	66.6595	69.623	66.56	69.9223	67.8521	67.3675	63.1533	67.1752
36	Actinobacillus capsulatus DSM 19761T	59.307	60.7068	57.4377	63.495	60.5303	61.4874	57.1876	72.9965	65.4335	69.3622	65.5628	67.7175	66.6281	66.5363	66.0215	69.095	67.2874	71.1421	73.9574	68.6051	66.7114	65.4434	74.3167	72.2019	69.901	69.9534	71.3	67.947	67.8675	69.5381	82.5608	80.4105	77.9566	79.453	82.8112	100	83.4347	80.251	63.4596	64.3741	63.2996	66.8598	65.4971	67.9796	65.735	65.3896	62.5896	64.5126
37	Actinobacillus suis ATCC 33415T	63.2576	63.6564	60.1988	65.9588	63.5578	64.2526	59.4633	76.5743	70.2927	75.7727	67.5099	69.5923	72.7295	70.3614	69.3687	73.0118	72.6134	73.2048	76.1818	70.4214	70.462	70.6409	77.0347	75.1133	73.1481	72.604	73.6599	71.1379	69.7566	69.8148	82.4902	83.7947	83.1078	84.0736	87.9529	83.4347	100	85.3753	64.2947	67.7692	67.0414	70.7649	66.9624	70.5636	66.2653	66.2972	63.6813	67.925
38	Actinobacillus ureae ATCC 25976T	62.1915	62.6055	59.4158	64.1986	59.9229	62.722	58.0645	72.8863	68.8216	71.3045	66.947	68.287	70.0812	68.0902	68.5341	70.5205	69.7965	73.1321	73.7866	69.9213	68.6202	67.4466	76.1295	73.4458	72.5068	70.8924	72.05	69.6921	69.1567	67.8719	79.8632	81.4327	80.137	81.4514	84.0558	80.251	85.3753	100	62.0264	65.3932	64.3229	68.6266	64.7327	68.6959	66.1528	65.9871	63.5636	65.8078
39	Cricetibacter osteomyelitidis DSM 28404T	58.3971	61.3392	61.0501	68.9062	63.9375	65.5533	53.6482	64.0506	59.4676	64.0476	58.2249	59.5902	60.1946	60.2579	57.9665	63.0649	58.9847	61.4328	65.4055	60	62.909	61.1415	67.2773	65.7168	63.4361	61.1161	60.5407	60.1079	59.9065	56.775	63.9825	66.5582	64.9764	66.1774	63.3821	63.4596	64.2947	62.0264	100	65.3779	71.8136	72.2668	72.83	72.7736	68.6054	67.7225	65.0328	68.2422
40	Volucribacter psittacicida DSM 15534T	67.3421	69.398	66.4401	66.1262	62.9637	66.3617	57.3875	67.768	65	68.8679	64.3639	65.0667	66.3364	66.1872	65.2895	66.8704	64.5383	68.0607	65.7028	62.9756	64.1352	63.7014	67.4171	65.5927	67.3077	65.2501	65.0956	66.1421	65.9776	64.116	66.516	67.5485	66.4717	68.4827	66.8357	64.3741	67.7692	65.3932	65.3779	100	67.7497	71.5505	66.397	69.0614	69.5359	68.8336	67.2375	68.1548
41	Conservatibacter flavescens 7.4T	61.9947	65.4894	62.8969	69.9979	66.1474	68.543	55.2387	66.1966	64.177	67.7313	61.8614	61.7677	64.5887	63.4839	61.7526	64.2615	62.5483	65.5349	66.5934	63.6616	64.9898	64.3678	68.3284	67.9031	65.6424	62.1263	63.7307	61.3006	60.7022	58.2384	64.4314	67.8447	66.0586	67.9362	66.6595	63.2996	67.0414	64.3229	71.8136	67.7497	100	69.9301	69.9286	69.8992	68.6192	67.7047	65.9001	67.8776
42	Mesocricetibacter intestinalis DSM 28403T	65.28	65.8818	63.4017	69.2466	63.8537	66.4503	58.0434	68.6169	65.8722	67.0714	60.7176	63.682	65.7315	65.7902	65.9598	67.7923	64.0759	65.1773	69.0017	62.1863	65.8333	63.547	72.0153	67.5545	66.6667	66.3413	65.5035	66.616	65.3383	64.8085	67.9136	71.9529	70.2312	71.8681	69.623	66.8598	70.7649	68.6266	72.2668	71.5505	69.9301	100	75.4043	77.5424	75.353	73.5927	68.4499	72.1692
43	"Emayella augustorita" LIM206	60.1687	61.9411	61.1003	66.1995	63.4488	65.4656	54.6417	65.2403	61.049	63.7908	58.4459	60.9485	62.2958	61.303	59.9518	63.4685	61.7368	61.527	64.8938	60.7913	61.778	62.1175	67.3497	65.5367	62.1729	63.1826	61.8937	61.3539	60.9368	60.3275	66.6457	67.6627	66.3495	67.806	66.56	65.4971	66.9624	64.7327	72.83	66.397	69.9286	75.4043	100	74.5317	72.6547	71.4379	68.0149	70.2478
44	Basfia succiniciproducens JF4016T	64.2318	65.6929	63.4666	70.7389	64.1957	67.7111	57.6538	69.0794	63.8182	68.3133	61.2896	62.0408	65.4966	64.7818	65.0135	67.7	65.5198	66.4008	69.6779	62.6219	65.9319	64.9525	72.9251	69.5819	67.7396	65.9633	66.6434	65.3005	64.4455	64.0227	68.5424	73.6617	70.9847	73.1624	69.9223	67.9796	70.5636	68.6959	72.7736	69.0614	69.8992	77.5424	74.5317	100	75.0553	73.6035	69.7912	74.8362
45	Mannheimia massilioguelmaensis MG13TT	64.0964	64.0799	63.4222	65.5623	60.2917	63.558	57.9667	66.1033	63.5871	65.5329	62.5087	60.6539	65.0736	66.8548	64.4177	65.7143	62.9898	66.8766	67.5253	64.4397	66.2186	64.0262	70.2791	68.0201	65.4212	65.9265	66.4895	65.3673	65.876	65.0633	67.3011	69.4028	67.9021	69.5146	67.8521	65.735	66.2653	66.1528	68.6054	69.5359	68.6192	75.353	72.6547	75.0553	100	88.775	67.2534	71.0323
46	Pasteurella bettyae CCUG 2042T	65.1551	64.2987	61.408	63.8907	60.9658	63.4753	57.0909	64.3968	62.6352	64.7183	63.1698	62.376	64.2587	65.7	63.1483	64.1386	62.3753	66.7122	65.531	63.9393	64.8944	63.5225	68.5707	66.1926	64.5938	67.0999	64.0551	64.1569	66.04	63.1939	65.0683	67.8767	66.7826	68.4273	67.3675	65.3896	66.2972	65.9871	67.7225	68.8336	67.7047	73.5927	71.4379	73.6035	88.775	100	66.4461	69.162
47	Lonepinella koalarum ACM3666T	60.6336	63.3484	60.4538	63.9296	60.9606	63.0399	53.7844	62.5809	61.4198	63.2535	61.2065	60.373	63.0466	61.3459	62.1562	64.3971	61.5792	66.0251	65.8651	62.3066	62.5172	61.5901	67.4316	65.6278	65.0496	61.959	62.1141	63.3095	63.1843	59.0699	63.1545	65.8902	65.7941	66.031	63.1533	62.5896	63.6813	63.5636	65.0328	67.2375	65.9001	68.4499	68.0149	69.7912	67.2534	66.4461	100	67.0979
48	Actinobacillus porcinus NM319T	65.1175	65.9091	61.2365	65.8053	61.7073	64.5182	57.3742	65.999	64.0693	68.7722	63.389	62.6254	65.3836	63.3418	64.0613	64.4837	65.9522	63.8857	67.2611	62.9156	64.9545	63.9234	68.4041	66.9733	65.3726	64.9452	69.1254	65.2935	63.796	61.242	64.8312	70.3294	68.0357	69.7987	67.1752	64.5126	67.925	65.8078	68.2422	68.1548	67.8776	72.1692	70.2478	74.8362	71.0323	69.162	67.0979	100
49	Alitibacter langaaensis DSM 22999T	65.9652	66.4408	66.4351	67.5574	63.2531	66.3757	57.1911	65.5502	65.5778	68.6813	61.8795	63.0394	66.0811	66.461	66.4703	67.7478	66.0323	68.1244	67.4115	62.1839	66.6147	64.746	69.7583	68.0279	66.7431	66.0999	66.4822	67.6847	67.3117	65.3369	65.6325	69.7674	68.7469	70.3216	67.4141	64.0064	68.6837	66.8632	68.0861	72.317	67.6777	75.7889	69.9401	76.5521	74.9936	74.2112	68.9437	74.6415
50	Exercitatus varius CCUG15568T	63.7894	65.7889	63.1896	69.1746	62.3417	66.0483	56.8731	67.6118	63.7552	67.483	61.1007	63.1843	65.5759	64.8557	64.8751	67.5893	65.6471	65.7696	68.8764	61.9525	65.1286	64.2384	71.9562	68.8104	68.4965	67.1414	67.8906	66.8691	65.1902	63.8128	68.1671	72.8507	70.9957	72.9663	70.5896	67.8389	70.7123	69.0367	71.9029	69.9367	68.2361	78.0482	74.428	83.3499	74.2765	72.9795	69.6575	76.63
51	Actinobacillus succinogenes 130ZT	61.5425	63.1998	62.1855	68.9198	62.7067	64.9404	55.6528	66.9187	61.6898	64.1266	59.0569	60.8398	61.9036	62.5878	61.6732	64.7388	62.4359	65.73	67.8841	62.1142	63.5257	63.0156	69.609	67.7344	65.4241	63.7944	64.3197	63.2209	62.8233	60.5213	66.9737	71.3879	68.6904	71.3064	68.0568	67.199	68.5416	67.0518	72.3482	66.698	67.5328	75.1636	71.2329	82.2313	72.6577	70.6953	67.8832	72.8045
52	Haemophilus felis CCUG 31170T	63.845	62.102	60.7883	61.5268	58.4768	62.0543	56.6271	63.9871	63.3924	65.956	64.6628	60.9476	64.2928	66.3403	61.2443	65.2659	60.9204	62.5168	63.672	61.7775	64.3197	63.5458	64.001	63.8317	63.1247	60.6368	63.0704	62.1389	61.3132	61.6248	63.8522	63.7398	63.353	64.2443	63.2594	60.7271	63.9148	61.8965	62.2725	65.9687	65.7045	64.536	61.7973	63.0404	66.106	64.6589	63.1226	64.0665
53	Pasteurella dagmatis NCTC11617T	67.755	65.4503	65.5404	67.99	62.7402	67.4155	60.8162	69.7301	67.4727	70.1399	65.0746	64.1398	69.8334	71.0261	68.8343	73.7738	66.4153	67.2147	70.2061	63.4353	67.9288	66.7236	72.8217	69.9615	69.2573	67.2962	65.9144	68.3363	67.2225	67.3001	67.1745	69.1805	70.0957	71.3273	69.894	65.3378	68.8345	68.3934	67.8049	70.2663	67.5633	74.5259	69.0848	72.6238	71.6359	70.4584	66.7651	67.9378
54	Pasteurella multocida ATCC 43137T	67.2157	65.8666	67.3127	69.682	64.1413	68.9284	59.6002	67.5378	66.291	67.7926	62.6437	62.3208	67.4103	69.2641	66.4984	72.225	64.0981	66.126	68.5393	62.9257	67.6471	66.1054	70.8188	68.6433	67.6285	65.3846	62.6951	65.1699	64.7694	67.4665	66.492	68.8222	67.4611	68.8118	67.0927	65.9086	66.9503	66.3964	67.9947	68.9589	69.418	72.7496	69.8105	72.0351	70.9435	70.1302	67.5561	66.8263
55	Pasteurella canis NCTC11621T	67.4053	67.1685	67.5713	69.1905	64.8385	69.4712	60.9019	68.4235	67.7941	69.9144	64.8086	63.7197	69.8531	70.45	68.2556	74.8022	66.169	68.5766	69.4419	64.2917	68.0519	66.8928	71.3558	69.5361	69.5119	66.1586	64.9452	66.4899	66.7064	66.6306	66.5409	68.551	68.7945	69.8547	68.2127	63.9659	67.5924	66.8861	68.7513	70.7317	70.5997	73.3445	69.1729	73.0012	72.4292	70.3593	68.3854	67.8006
56	Pasteurella oralis CCM 7950T	64.7163	64.534	65.2775	66.4301	62.3893	67.3069	58.0737	65.9931	65.0685	66.9098	62.6378	63.5112	65.4995	67.4775	63.9058	70.9769	62.6066	65.6	66.888	62.6623	65.2246	63.9714	68.1862	66.2045	66.7827	63.7365	62.2026	63.5113	63.9671	64.3577	66.2877	65.2434	65.1063	66.8359	65.3889	63.7166	65.3133	64.814	66.6667	70.0823	67.5739	70.4941	68.9327	69.5703	69.2826	68.5416	66.2791	65.2902
57	Actinobacillus delphinicola M906/93/5T	61.7222	54.4697	53.0327	52.6264	50	52.332	57.1623	55.2396	55.8765	54.6594	52.0241	51.1611	57.4426	57.794	58.5963	56.0989	56.5384	52.9039	54.8556	49.7672	53.798	54.2812	56.4547	54.5147	54.3055	54.9474	51.1926	56.0689	54.9284	61.6319	53.9457	54.0586	54.0233	55.3231	55.5725	51.4762	55.6478	52.299	53.1585	57.6147	53.2562	60.3845	56.1345	57.8792	58.08	57.3728	53.242	55.839
58	Bisgaardia hudsonensis DSM 28231T	70.4946	64.6336	64.3846	66.69	62.4788	65.4383	64.7272	67.5364	68.0559	67.6039	64.7299	62.2809	70.5518	72.5013	67.3652	71.0261	65.853	64.5122	68.8094	63.2025	68.2207	68.0514	70.5836	68.2709	67.3013	65.4349	62.7667	66.5107	64.0195	66.9903	64.8751	67.3001	68.1224	69.3239	68.2127	62.3974	67.9318	64.5828	64.7958	68.2238	67.9511	69.5439	67.1491	69.4863	69.3753	67.7228	65.5673	69.4737
59	Avibacterium gallinarum DSM 17481T	66.4089	67.6034	66.9121	68.4567	63.8867	67.5948	58.9393	69.5054	64.419	70.7803	65.4871	64.905	66.0772	67.9119	65.8159	69.8489	66.3455	66.7795	69.1717	64.2349	65.7294	66.1283	69.0852	68.6908	67.5867	65.4277	66.8083	66.6184	65.3543	62.2871	66.9034	69.7075	68.2977	69.7467	66.8628	64.9744	69.1015	66.7398	67.5422	72.5076	69.7022	70.8204	68.343	71.7066	68.6173	67.1429	65.7705	70.6527
60	Seminibacterium arietis CCUG 61707T	68.8293	65.5189	65.2097	65.1319	59.1611	64.3025	60.4633	65.471	67.2672	66.2231	63.8135	62.644	67.4806	67.1165	68.6275	66.9505	65.0802	64.602	67.61	62.6343	66.6667	65.5012	69.5148	65.9694	67.372	63.6027	61.5517	67.0415	64.6825	67.792	62.7504	66.4129	65.4997	67.9471	64.8365	61.1877	63.845	63.6342	64.0449	70.5807	66.0431	70.8753	65.5351	69.2267	69.6891	68.4907	65.634	68.7806
61	Necropsobacter rosorum CC00832T	64.9252	67.1764	65.4875	71.7761	66.45	70.0613	57.7641	68.5747	65.0502	67.8074	63.9435	65.6257	65.2366	65.6357	64.7477	68.4148	65.1483	68.2759	69.4635	64.9752	67.4083	65.2445	72.8554	70.1251	67.3251	67.3316	66.5932	65.7482	65.7814	62.8488	66.5572	71.7034	70.0023	72.2274	69.4779	67.4032	69.8034	68.9327	74.5102	71.6052	72.0519	77.2674	76.8285	78.8169	75.2673	74.8183	71.136	72.9674
62	Caviibacterium pharyngocola 7.3T	64.3051	65.8658	62.8818	66.2319	65.6636	66.887	57.7091	64.5132	63.4216	66.0655	64.1363	63.1446	64.7003	64.0009	62.4537	65.4227	64.3766	65.3487	66.3311	64.4068	64.5973	66.0216	68.8563	67.1108	64.7926	63.3326	65.9272	64.0806	63.6259	60.372	64.1223	68.6025	68.4862	68.8233	68.3878	64.6091	67.8317	65.3903	69.0834	68.4246	71.0154	73.2368	70.9637	73.0901	73.5828	73.781	67.2635	73.0166
63	Histophilus somni DSM 23850T	66.0921	62.074	61.1333	62.0373	57.6413	62.1391	58.5576	62.7978	63.5499	62.9555	62.4485	59.5659	64.2993	66.0184	64.0859	63.5675	61.6898	60.5231	64.6791	61.6337	64.6689	64.3184	66.4375	63.4427	64.1447	59.2689	59.4771	61.114	59.8806	62.4888	60.3601	62.269	61.2509	63.3282	62.5552	59.1996	61.1448	59.573	62.3532	63.8658	65.8128	66.9878	62.1841	64.9109	64.8025	64.85	60.9681	64.9367
64	Canicola haemoglobinophilus CCUG 3714T	62.4459	63.8629	61.4526	61.1844	57.6512	62.2269	56.8479	61.819	60.0738	62.9095	63.3784	61.9676	62.3738	62.9159	61.4777	64.3179	61.8061	61.7601	63.2136	61.0352	62.7526	62.4826	63.4269	62.7827	63.2205	60.6175	62.0102	63.7882	63.3703	60.0267	60.1626	61.8108	61.4912	62.9698	60.5959	58.872	59.7028	59.6609	61.7467	66.0382	63.547	65.6494	61.6089	64.3109	66.69	65.7091	63.4278	66.559
65	Pasteurella aerogenes NCTC13378T	65.2985	67.1372	66.1531	69.5106	64.4422	68.7583	59.3564	67.8288	65.9301	71.2071	64.4306	63.7017	66.9496	66.7433	65.7516	69.3963	65.1839	68.3318	68.9283	64.8916	66.9559	66.2002	72.3085	70.0999	69.9173	65.602	68.4392	66.5588	66.5354	63.1019	65.4408	71.3012	70.7761	72.0087	68.0261	64.5472	68.4502	67.3442	70.2809	70.9052	70.8454	76.4184	70.7247	75.8688	73.2912	70.4486	67.1313	73.6728
66	Pasteurella mairii NCTC10699T	63.3862	65.1314	63.0527	66.0684	63.4604	65.0498	57.4271	63.3416	64.3028	64.3719	62.6623	61.3223	63.789	63.3071	62.7169	63.9685	62.5871	62.9089	65.3941	63.4136	64.0639	64.1518	67.8438	66.1837	64.4288	62.0404	63.9645	64.2409	62.5633	59.2372	62.2747	67.4843	66.504	67.3229	65.4056	61.9038	65.9376	64.2038	66.7218	66.8686	69.7432	69.857	68.7604	70.1236	68.5864	67.8977	64.9894	71.3611
67	Actinobacillus seminis NCTC10851T	64.3432	64.803	62.3283	63.7083	61.1122	63.1192	57.8132	62.4743	64.7059	63.6837	63.5526	61.1896	63.236	63.9352	62.4308	63.7664	62.1291	62.0194	65.1263	64.7059	63.4398	65.2851	65.8207	64.6634	64.6054	60.8108	63.5786	63.0747	61.5492	59.5414	61.3261	64.586	64.0737	64.5331	65.4554	61.0077	63.9754	61.8065	64.483	65.8254	68.7037	67.6333	66.1963	67.3166	67.9898	67.4183	63.8758	68.1642
68	Actinobacillus seminis ATCC 15768T	64.6513	64.7859	62.6319	64.0358	61.2815	63.4213	57.9317	62.7134	64.8085	63.8274	63.5827	61.3316	63.5614	64.0395	62.7195	64.0318	62.3297	62.3182	65.1986	64.7925	63.6598	65.4487	66.0123	64.849	64.5421	60.8736	63.5212	62.7792	61.5868	59.5376	61.2966	64.8666	64.1928	64.7678	65.4586	61.1887	64.2013	62.012	64.5303	65.8503	68.7197	67.4674	66.1345	67.4769	67.9862	67.6861	63.7548	68.2283
69	Aggregatibacter actinomycetemcomitans DSM 8324T	62.959	61.4557	61.9516	64.3214	58.8795	62.9506	58.1413	66.164	62.2529	64.527	60.5594	60.059	63.2292	64.6755	63.5799	65.2228	62.6006	62.1711	65.462	59.4923	62.6443	61.362	66.4977	64.7016	63.3612	64.2715	61.825	65.1725	64.3426	63.6493	64.5958	65.2477	66.3236	66.4221	63.9877	62.5526	65.4618	63.2648	66.7924	66.6424	63.7363	72.9156	68.803	69.9356	69.9975	69.1717	66.5227	67.8493
70	Aggregatibacter segnis NCTC 10977T	64.1816	63.2826	63.9653	63.3724	59.264	63.0335	59.4658	65.761	63.5383	67.0908	61.4829	61.4105	67.2786	67.7566	66.1435	69.4142	64.4792	64.5874	66.5663	60.5634	64.987	63.0396	67.1129	65.8955	65.8096	70.5095	63.0769	69.1265	69.2526	65.2007	64.7115	65.6134	66.7244	68.5302	64.8892	61.9374	66.2091	63.9727	65.4392	68.8878	65.6489	72.1705	66.5822	69.9385	73.0838	71.6555	65.0328	69.7914
71	Aggregatibacter aphrophilus NCTC 5906T	62.912	61.7594	61.7824	63.4907	58.3032	62.0719	57.305	65.9859	61.0819	65.6883	60.7795	61.8713	63.65	65.5876	63.1456	66.8115	62.497	63.0647	65.8474	60.7818	62.3942	61.0692	66.7888	64.7387	63.5414	67.0583	62.9696	65.4126	65.6663	65.9134	68.2072	65.1994	65.3802	66.7532	65.2095	66.2377	66.0131	63.8331	69.1647	67.2434	63.9323	71.9374	69.3538	69.6919	70.774	69.4715	64.3218	66.4634
72	Aggregatibacter kilianii PN_528T	61.8159	61.7549	63.7194	64.2238	60.3609	63.9574	56.9319	67.1994	61.1605	67.1034	60.6984	61.3449	64.6565	66.1183	63.6317	68.7143	63.8211	62.909	65.8813	61.163	63.2872	62.4216	67.1965	65.7267	64.8712	68.543	62.2168	65.6213	65.9877	64.2627	67.2399	65.8846	65.8303	67.1711	65.363	64.6111	67.1562	64.239	66.4192	67.4896	64.4587	71.2726	70.6874	70.1697	69.5011	69.8238	64.2423	66.9521
73	Haemophilus parainfluenzae NCTC 7857T	62.7894	62.783	62.9048	63.6863	58.6178	63.3714	56.6305	66.6258	62.8444	68.7181	60.9114	61.9995	67.2971	67.5013	66.4397	67.9374	65.1534	64.5749	66.1369	60.7299	63.8502	62.0571	68.183	65.7288	65.9638	71.7222	65.2357	70.0102	69.8468	64.4514	66.8141	67.2113	67.5995	69.4773	66.9359	64.5313	68.2491	66.2296	67.9553	68.7668	65.2508	73.924	68.8864	71.1361	72.0596	71.2004	64.8958	68.3978
74	Haemophilus pittmaniae NCTC 13334T	64.5777	64.5435	62.1707	63.7008	58.8382	63.2287	57.8322	67.3044	61.706	67.6642	61.9361	62.1968	65.8171	66.7101	65.4223	67.0455	64.6372	64.9929	65.2727	61.7268	62.5506	62.3431	68.1748	65.7933	65.4094	70.988	66.0957	67.7927	68.6841	64.6705	68.203	66.8861	67.4228	69.7904	67.1894	64.434	68.0771	66.3369	66.54	69.3454	65.0169	74.2699	69.1944	72.8771	74.5594	73.13	64.9336	70.1544
75	Haemophilus aegyptius NCTC 8502T	63.5593	61.6276	58.7879	58.2798	55.8965	58.6331	56.7917	61.3038	62.2959	62.6403	63.3365	60.0734	62.8097	65.1138	63.3953	63.9818	61.3232	60.7601	62.4479	60.5961	61.066	62.0588	63.4359	61.2652	63.5142	63.7827	63.3647	67.949	65.6423	63.3985	61.2278	62.6309	63.4802	64.6302	63.4263	59.8388	61.504	61.0291	58.987	64.2087	61.1602	65.9848	60.9657	63.2014	68.6831	68.8031	63.39	63.7012
76	Haemophilus influenzae NCTC 8143T	66.9253	64.2381	62.6298	61.9321	57.7282	62.2014	60.3238	65.0116	66.0497	65.7398	64.363	62.2967	66.3164	67.9385	66.5805	67.4271	64.339	64.2113	65.6322	63.3979	64.1946	64.3429	67.8399	65.5137	65.3125	66.9563	65.6434	70.7232	69.1456	66.7273	63.9552	66.2713	66.0344	67.969	66.3349	62.4388	64.4439	63.8354	62.7451	67.3156	64.0378	70.624	64.9271	67.462	72.3626	70.642	65.1341	67.5148
77	"Haemophilus quentini" MP1T	61.9134	61.9973	59.7364	58.3681	55.2906	59.0273	56.1641	61.4212	59.6447	61.764	62.3678	61.0489	61.708	63.9303	60.9541	62.4548	60.8622	62.5765	62.652	61.4448	59.6763	60.0235	63.3813	60.8494	61.8212	65.2695	63.947	67.2648	68.1938	62.2518	62.3689	62.5953	62.3413	64.4036	62.9891	60.823	61.3601	61.681	60.9311	65.452	60.4727	67.5884	62.5351	65.068	70.8729	72.1167	61.4979	64.1284
78	Haemophilus seminalis SZY H1T	62.7509	61.9976	60.1974	60.6427	57.0865	59.2717	56.8697	63.7674	62.206	64.2269	61.6807	60.7387	64.8613	63.8867	64.8671	64.6881	63.4411	62.8126	65.335	60.0087	61.8952	60.9218	65.7077	63.7506	64.0386	67.008	63.5811	70.5793	69.6848	63.4056	62.7087	64.9254	65.649	66.7404	64.7101	60.8899	63.5597	63.4342	62.5835	65.8151	60.9322	69.5838	64.3498	67.3632	69.3201	68.3386	63.099	68.6112
79	Haemophilus haemolyticus CCUG 12834T	66.5585	65.0253	63.7118	63.7918	57.4713	61.8751	60.4784	67.1933	65.8454	67.763	64.697	62.2342	68.9538	70.09	67.974	68.5412	66.421	64.8998	67.0341	62.4767	64.661	63.5042	69.6119	66.7968	66.2757	71.1243	66.8843	71.8972	72.4548	68.4211	65.3224	67.967	67.762	69.6504	67.8117	63.9048	66.2893	65.1094	66.317	68.0734	65.0265	73.8695	68.0912	71.8389	75.8133	74.2212	64.7908	70.7259
80	Rodentibacter myodis Ac151T	61.6285	64.4275	60.406	64.1585	61.1575	63.2335	55.0651	64.5037	62.6564	64.0036	61.3212	64.9279	62.5482	62.1441	61.7032	63.516	63.9692	62.2592	64.8929	62.8328	61.5403	63.6425	66.2752	64.2569	63.6426	63.7287	64.7569	64.4175	63.7246	59.4369	64.3473	67.1928	64.0312	66.8939	67.618	66.7772	66.2174	63.4484	68.8797	66.4189	67.3444	70.0324	68.9353	69.6092	68.4571	68.5504	63.6248	68.9406
81	Rodentibacter abscessus THUN1654T	65.1435	64.8973	62.6802	67.2414	63.5287	67.018	59.8717	70.199	64.8566	68.8868	63.1954	66.5323	66.1795	66.5903	65.9139	68.4016	66.0555	64.8285	69.4	64.5749	66.4113	65.7205	71.2931	68.0503	66.2464	67.6139	66.5519	68.519	67.5908	62.8627	67.5171	70.7556	69.4667	70.7399	68.1153	65.1432	69.1812	66.8243	69.4834	69.2932	70.8343	75.1845	70.4275	72.0351	70.6524	69.7988	66.3453	71.6647
82	Rodentibacter haemolyticus DSM 111151T	62.3461	64.1099	62.1178	65.236	61.4783	64.0956	56.5238	67.9809	64.0136	66.7044	62.0101	64.7084	64.5859	63.5376	62.4717	65.8394	65.6713	63.512	68.3182	63.774	64.2036	64.9977	68.3164	66.3433	66.0447	65.4338	65.5587	67.42	66.0843	60.3788	65.9865	69.2813	66.8687	68.7815	67.4558	64.0919	68.6309	65.4928	68.1923	68.5812	69.6157	72.5193	70.0105	70.3592	67.4654	66.1414	64.443	70.173
83	Rodentibacter trehalosifermentans H1987082031T	58.11	61.2689	56.4499	59.8668	57.6016	60.2895	53.2805	61.7893	58.6937	62.0153	60.3719	60.8397	59.6128	59.2031	58.1805	61.9058	61.7101	60.4869	60.7747	61.3297	58.1129	60.8349	60.5427	61.5385	59.7746	61.1111	64.1147	61.4023	62.1113	54.6883	59.7131	62.3848	61.4636	62.729	62.9251	59.5299	62.6499	60.142	62.2183	63.339	63.4258	64.245	64.2403	65.8021	64.4483	64.772	59.6364	65.9378
84	Rodentibacter heidelbergensis Ac69T	66.4152	64.6818	64.088	65.6389	60.5688	65.0721	59.969	69.5434	66.1737	71.5352	64.946	66.6043	68.0485	68.6531	68.1475	70.199	68.8133	67.0056	69.6098	64.2507	66.9516	65.7351	71.6566	69.5609	68.1645	69.8229	68.5207	70.2028	68.9797	66.0488	68.0618	70.8459	70.0469	72.0737	68.577	65.2233	70.7423	68.2961	67.2827	69.6977	68.7587	74.5942	68.895	72.4252	70.8481	69.3812	66.2222	72.6065
85	Rodentibacter rarus CCUG 17206T	60.1444	61.1644	59.1882	61.5597	58.4272	61.348	55.0058	65.4385	61.2701	65.5374	61.8292	63.8117	63.0147	62.2488	61.414	65.1498	62.7419	62.7708	64.5852	61.4791	62.5727	61.9501	64.6865	64.8243	62.897	65.5363	65.8494	65.9897	65.6041	58.4311	62.9981	66.1687	66.1323	67.4466	64.0474	62.557	65.2032	63.5414	63.8872	65.4582	64.4803	67.2841	65.4143	67.8465	65.8364	65.6096	62.9111	67.4797
86	Rodentibacter ratti F75T	66.064	65.9942	65.1649	67.5588	62.9653	67.0468	59.6961	68.4158	67.577	70.5576	64.3148	66.8452	69.0432	68.5471	68.3171	71.2999	69.0716	68.3868	70.0548	63.4889	68.326	66.8255	72.3743	69.9283	69.1024	70.943	68.8321	70.637	70.1817	65.9444	66.9036	71.3461	70.6562	72.2864	70.0048	65.9855	70.1603	69.3514	68.8566	70.4902	68.8966	74.6472	69.9931	73.8865	72.3571	71.7702	67.5833	72.9156
87	Rodentibacter pneumotropicus ATCC 35149T	61.5385	63.7216	62.1918	63.3153	59.453	63.4914	57.6053	65.4167	63.4592	65.3802	61.7915	66.6594	65.226	63.8126	65.3974	66.8332	64.325	63.8746	66.9206	61.6438	64.1478	63.1677	68.5921	65.9565	66.9553	66.1782	64.6615	67.1531	65.5621	62.0948	64.6398	67.8641	65.9676	68.5435	68.0593	64.803	66.044	65.3301	68.0093	68.3191	66.5381	71.032	68.0819	68.9192	68.2116	68.2213	64.2005	68.5014
88	Rodentibacter mrazii Ppn418T	60.197	62.6053	60.0177	62.7467	60.6971	62.5773	54.3698	64.2266	63.2143	65.3778	60.6113	62.7521	64.7521	62.2306	63.67	64.2529	64.3121	62.0989	64.3894	62.1148	60.5021	63.9793	65.2022	63.9628	63.733	63.3166	63.0696	63.9242	63.9524	57.4485	63.0602	65.1168	64.2479	65.1969	65.9056	62.3331	67.0112	63.239	65.7895	65.8341	67.6843	68.9363	68.4319	68.2749	65.6483	64.9635	64.7183	67.5911
89	Rodentibacter caecimuris DSM 28627T	60.1604	61.9688	58.8954	61.6071	59.2148	61.8067	54.8387	63.2825	60.8134	63.834	60.617	64.7486	61.4118	61.7723	61.5459	64.782	61.9927	63.4376	64.3062	61.4664	61.101	60.7278	65.5418	63.4472	63.4779	64.8917	63.5784	63.045	65.3864	59.3035	64.9578	65.2165	63.8622	64.481	64.2166	63.9041	64.8574	64.1545	66.8768	66.8576	65.2906	69.0217	67.144	66.7041	66.9797	67.1475	64.4075	65.8564
90	"Rodentibacter heylii" ATCC 12555	58.7053	59.8804	57.3536	60.008	60.5137	61.3731	54.4997	61.545	60.2172	62.6828	59.445	63.2858	60.8381	59.5002	60.0374	63.0991	61.3272	60.5672	62.7714	62.0756	59.658	61.5368	63.5036	61.6994	61.4788	61.4749	61.4453	61.5706	61.0542	56.16	62.4669	63.7488	62.8445	62.6072	63.9892	61.6745	64.5075	61.6145	65.6699	63.6615	64.561	67.2342	66.4556	64.8168	64.2518	65.0844	61.206	65.6077
[truncated: 42 more columns]

## Sheet: Table S5
Supplemental Information S5. Pairwise POCP (70–70%) matrix, represented in a red–yellow–green gradient according to similarity, ordered according to the core-genome phylogenomic tree.
Order Tree	Type Strain	Mergibacter septicus 27517-4-I1T	Gallibacterium anatis F149T	Spirabiliibacterium mucosae 20609_3T	Chelonobacter oris 1662T	Pasteurella testudinis NCTC 12150T	Testudinibacter aquarius DSM 28140T	Phocoenobacter uteri NCTC 12872T	Bibersteinia trehalosi DSM 23101T	Nicoletella semolina DSM 16380T	Actinobacillus indolicus AIFJ1607	Glaesserella parasuis CCUG 3712T	Muribacter muris Ackerman80-443DT	Ursidibacter maritimus Pb43106T	Otariodibacter oris Baika1T	Vespertiliibacter pulmonis CCUG 64585T	Frederiksenia canicola DSM 25797T	Haemophilus paracuniculus CCUG 43573T	Mannheimia cairinae AT1T	Mannheimia granulomatis DSM 19156T	Mannheimia haemolytica DSM 10531T	Mannheimia pernigra 17CN0883T	"Mannheimia ovis" ZY170218	Mannheimia varigena 177T	Mannheimia indoligenes M14.4T	Mannheimia bovis ZY190616T	Haemophilus sputorum CCUG 13788T	Actinobacillus minor NM305T	Haemophilus parahaemolyticus NCTC 8479T	Haemophilus paraphrohaemolyticus CCUG 3718T	Haemophilus ducreyi CIP 54.2T	Actinobacillus vicugnae W16181T	Actinobacillus arthritidis CCUG24862T	Actinobacillus pleuropneumoniae 4074T	Actinobacillus lignieresii NCTC4189T	Actinobacillus equuli NCTC8529T	Actinobacillus capsulatus DSM 19761T	Actinobacillus suis ATCC 33415T	Actinobacillus ureae ATCC 25976T	Cricetibacter osteomyelitidis DSM 28404T	Volucribacter psittacicida DSM 15534T	Conservatibacter flavescens 7.4T	Mesocricetibacter intestinalis DSM 28403T	"Emayella augustorita" LIM206	Basfia succiniciproducens JF4016T	Mannheimia massilioguelmaensis MG13TT	Pasteurella bettyae CCUG 2042T	Lonepinella koalarum ACM3666T	Actinobacillus porcinus NM319T
1	Mergibacter septicus 27517-4-I1T	100	38.5044	30.3929	32.0255	30.0288	32.2372	25.3821	27.5707	28.4699	29.1405	28.0919	27.5025	30.5524	29.0478	29.8874	29.8418	29.4682	26.3238	27.8524	24.9241	26.982	26.0016	28.7175	26.8548	26.8469	25.7445	25.4788	26.2421	25.1898	26.5019	26.1369	26.4348	26.7273	27.8915	27.152	24.8984	26.8687	25.3949	31.3636	35.4211	32.2924	33.3877	29.1084	32.9111	31.1111	30.2841	28.9047	31.4761
2	Gallibacterium anatis F149T	38.5044	100	29.2158	33.2473	31.0555	33.094	22.8443	27.114	26.3647	29.3729	27.1463	27.2121	28.8655	27.3126	27.9341	29.327	27.816	26.7956	26.879	25.8351	25.9995	25.8645	28.1347	26.882	27.2009	25.6861	25.5676	25.4511	26.0277	23.6653	26.3181	27.3019	27.3139	27.806	27.0294	25.4523	26.8271	25.752	32.2173	35.2026	33.3404	33.8827	30.5997	33.4891	31.4126	31.0486	30.6615	32.2084
3	Spirabiliibacterium mucosae 20609_3T	30.3929	29.2158	100	40.9901	38.2034	40.5353	21.5686	22.6353	24.002	25.1459	23.459	22.8483	25.2325	24.9376	24.6942	25.6714	24.8117	23.0034	23.7682	22.262	23.0303	22.5685	24.896	24.2375	24.1494	22.2783	21.8038	22.5547	22.4549	21.5397	22.4435	22.4066	22.8168	23.5099	23.3683	21.7541	23.1534	22.0181	27.6522	29.5993	28.6429	28.854	26.5974	28.8485	27.2489	26.3941	25.358	26.8688
4	Chelonobacter oris 1662T	32.0255	33.2473	40.9901	100	68.9695	71.138	23.2707	27.9376	26.9796	29.4157	27.2084	26.4964	28.524	28.1302	27.3173	29.2353	27.7701	26.4579	28.5301	26.5703	27.1101	26.4147	30.0231	28.3223	28.0982	25.3867	25.8887	25.4315	25.3759	23.5249	26.6794	28.3548	27.9438	29.3525	28.0269	27.1537	27.9065	26.4619	35.8869	33.8072	36.6025	34.9087	32.2135	35.2448	31.1021	30.5133	30.5614	32.1675
5	Pasteurella testudinis NCTC 12150T	30.0288	31.0555	38.2034	68.9695	100	72.0325	21.4092	25.9764	26.0701	27.4197	25.3974	25.5327	26.7384	26.1986	25.1275	27.1098	26.3125	25.7064	26.6031	25.0831	25.6731	25.3978	28.2256	27.2324	26.412	23.845	24.4854	23.995	23.6258	22.2453	25.4722	26.7874	25.7074	27.2374	26.5452	25.3103	27.1353	25.2459	34.6697	32.0089	35.7333	31.7813	30.778	32.8928	29.355	29.0141	29.1451	29.9593
6	Testudinibacter aquarius DSM 28140T	32.2372	33.094	40.5353	71.138	72.0325	100	22.8334	27.4874	27.6359	29.9392	27.5042	27.1065	28.8238	29.0829	26.4522	29.8923	28.4137	26.7486	28.0262	26.3656	27.2482	26.7603	29.3784	28.259	27.6403	25.0223	25.9142	25.1523	25.0782	23.6076	26.6068	27.2542	27.1121	28.2795	27.5664	26.0101	27.5789	25.8571	35.0503	33.9651	37.1672	33.3259	31.5992	34.9333	31.1602	30.5598	30.0699	31.549
7	Phocoenobacter uteri NCTC 12872T	25.3821	22.8443	21.5686	23.2707	21.4092	22.8334	100	34.0211	33.0179	37.6706	35.4588	32.3786	37.8421	36.4254	37.0906	36.6211	35.5183	33.2306	34.7294	31.5167	33.7304	32.8321	35.7911	34.7182	34.9901	31.4917	32.0724	32.9941	31.8662	32.4627	33.8928	33.6136	34.3161	35.5149	35.3319	32.8862	34.7693	33.5023	24.9552	25	25.2772	24.9622	24.2226	26.4632	25.1802	24.4848	23.6009	27.1902
8	Bibersteinia trehalosi DSM 23101T	27.5707	27.114	22.6353	27.9376	25.9764	27.4874	34.0211	100	47.1578	56.5712	51.1101	50.8142	53.6872	48.5048	50.5683	53.7933	49.8397	48.9504	53.1176	48.7415	49.2005	48.8506	53.9876	52.9634	51.3637	43.3065	45.9886	44.2963	43.4921	41.2434	49.3082	48.6833	48.9077	51.5355	50.0694	47.757	50.4236	46.9836	30.3684	30.1878	31.0489	30.6242	29.6467	33.4953	30.6857	29.8775	29.002	32.8088
9	Nicoletella semolina DSM 16380T	28.4699	26.3647	24.002	26.9796	26.0701	27.6359	33.0179	47.1578	100	51.82	48.4398	46.9165	51.6429	48.0022	48.9192	51.2612	46.3305	45.059	46.8107	43.6779	47.6303	47.6337	47.8978	46.2702	47.3168	41.8101	42.4781	42.6646	41.8757	41.7866	44.5196	45.0141	45.9649	47.9364	47.1517	43.5145	46.439	44.7996	28.6111	30.1777	31.5851	29.23	27.4592	31.1688	29.4194	28.5894	28.2764	29.972
10	Actinobacillus indolicus AIFJ1607	29.1405	29.3729	25.1459	29.4157	27.4197	29.9392	37.6706	56.5712	51.82	100	66.5607	55.1816	62.7783	55.5165	55.2935	62.7618	52.6419	52.0147	52.8453	48.7609	50.7321	49.9406	54.5096	53.8894	54.6216	47.6536	53.8793	47.7835	46.8508	44.1969	52.2512	51.6257	53.6597	54.7251	52.9047	49.8378	54.6818	50.4007	32.2727	33.5849	34.1938	32.3458	30.7843	34.6265	32.503	32.1019	30.8067	36.7637
11	Glaesserella parasuis CCUG 3712T	28.0919	27.1463	23.459	27.2084	25.3974	27.5042	35.4588	51.1101	48.4398	66.5607	100	51.094	56.3446	50.7152	51.6406	55.4327	47.8744	46.389	48.9386	46.2297	47.0782	47.0034	49.6432	48.9579	49.2365	42.8037	48.4629	44.0766	43.6359	41.8562	46.4037	46.722	47.7683	49.1833	49.0558	45.9652	48.1742	46.0112	28.9971	31.3269	30.8459	29.151	28.0617	31.3082	30.0856	30.0475	29.0253	32.5635
12	Muribacter muris Ackerman80-443DT	27.5025	27.2121	22.8483	26.4964	25.5327	27.1065	32.3786	50.8142	46.9165	55.1816	51.094	100	53.2051	47.5584	50.2944	54.5579	47.6771	44.2956	46.2736	43.3648	44.2405	44.0143	47.3367	46.7094	46.1452	42.1256	44.8586	42.367	41.7958	40.0154	46.342	45.9268	46.6593	47.9713	47.8223	45.261	48.0258	44.8022	28.6885	31.0889	29.8075	30.5619	28.9897	30.0227	28.4555	28.3668	28.3529	30.4658
13	Ursidibacter maritimus Pb43106T	30.5524	28.8655	25.2325	28.524	26.7384	28.8238	37.8421	53.6872	51.6429	62.7783	56.3446	53.2051	100	60.1633	60.7346	64.6239	51.6385	49.2372	50.5724	46.5701	48.893	47.7593	53.0634	51.7154	52.0919	44.5692	47.1004	46.7319	45.8682	46.0684	49.3233	49.7175	50.2258	52.7329	51.5922	47.4659	51.4648	49.1643	30.3753	33.0793	32.8099	31.9874	29.818	33.4633	32.2139	31.2862	30.9173	32.7046
14	Otariodibacter oris Baika1T	29.0478	27.3126	24.9376	28.1302	26.1986	29.0829	36.4254	48.5048	48.0022	55.5165	50.7152	47.5584	60.1633	100	54.5917	58.9971	46.9693	45.0746	45.9323	42.3267	45.5116	43.8454	47.7122	46.2541	46.9608	42.3645	43.7182	43.4577	42.5084	43.1676	45.018	44.9591	46.1251	48.1397	47.0329	43.7213	46.8833	44.3891	29.726	31.4156	30.5543	30.4348	28.843	31.9907	31.0416	30.475	29.327	30.3544
15	Vespertiliibacter pulmonis CCUG 64585T	29.8874	27.9341	24.6942	27.3173	25.1275	26.4522	37.0906	50.5683	48.9192	55.2935	51.6406	50.2944	60.7346	54.5917	100	64.3208	49.5066	45.2393	46.9565	42.7003	46.2001	45.1313	49.4472	47.5183	47.6178	42.5555	43.624	43.6179	42.8688	44.587	45.6272	45.4523	46.0779	48.737	47.433	44.2055	47.0707	45.0642	27.9187	30.8421	29.2907	30.3154	27.5422	30.7547	30.2008	29.398	28.7819	30.6047
16	Frederiksenia canicola DSM 25797T	29.8418	29.327	25.6714	29.2353	27.1098	29.8923	36.6211	53.7933	51.2612	62.7618	55.4327	54.5579	64.6239	58.9971	64.3208	100	51.7268	48.8383	51.4076	47.3638	49.6454	48.3863	52.8915	51.8456	51.8132	45.6325	47.8159	46.4277	45.3997	45.066	49.2311	48.8642	50.0966	52.16	50.9869	47.7989	50.8471	47.789	31.7002	32.7628	32.798	32.1573	30.4054	33.475	31.9006	31.306	30.972	32.5484
17	Haemophilus paracuniculus CCUG 43573T	29.4682	27.816	24.8117	27.7701	26.3125	28.4137	35.5183	49.8397	46.3305	52.6419	47.8744	47.6771	51.6385	46.9693	49.5066	51.7268	100	49.0952	51.2417	45.794	49.2621	48.2554	52.7506	51	51.1228	47.0499	48.9151	48.7356	47.601	46.7416	51.9654	50.958	51.6254	54.2028	53.3556	49.8766	53.2136	50.6244	29.5597	30.7466	30.2067	30.4051	29.3758	32.1698	31.0207	30.2507	29.6041	32.2493
18	Mannheimia cairinae AT1T	26.3238	26.7956	23.0034	26.4579	25.7064	26.7486	33.2306	48.9504	45.059	52.0147	46.389	44.2956	49.2372	45.0746	45.2393	48.8383	49.0952	100	69.8873	69.2324	65.9145	64.4064	72.9017	72.3059	72.4114	48.5869	51.4381	49.6067	50.0236	47.3853	55.0066	54.9099	56.5425	58.2425	56.5256	54.2326	56.9371	54.1486	29.9028	30.4688	32.3511	29.6927	28.7963	33.435	32.4703	32.1941	30.9256	32.1733
19	Mannheimia granulomatis DSM 19156T	27.8524	26.879	23.7682	28.5301	26.6031	28.0262	34.7294	53.1176	46.8107	52.8453	48.9386	46.2736	50.5724	45.9323	46.9565	51.4076	51.2417	69.8873	100	72.5745	72.7496	71.3706	79.9356	77.8432	75.1384	50.6929	51.7438	50.8863	49.793	48.3541	56.7066	56.919	57.5076	60.0239	58.9525	56.755	58.438	55.2449	31.8113	29.9123	32.2637	31.3888	30.7726	34.8995	33.1969	32.2603	31.2848	33.999
20	Mannheimia haemolytica DSM 10531T	24.9241	25.8351	22.262	26.5703	25.0831	26.3656	31.5167	48.7415	43.6779	48.7609	46.2297	43.3648	46.5701	42.3267	42.7003	47.3638	45.794	69.2324	72.5745	100	67.1926	71.0098	73.6237	72.3643	71.7087	45.6186	49.8461	47.0536	46.6144	43.3065	51.722	51.764	52.4501	54.865	54.7095	51.5914	53.5252	51.1398	29.5772	27.9915	30.4607	28.6712	28.2888	31.4193	31.6595	30.3037	29.0336	31.7562
21	Mannheimia pernigra 17CN0883T	26.982	25.9995	23.0303	27.1101	25.6731	27.2482	33.7304	49.2005	47.6303	50.7321	47.0782	44.2405	48.893	45.5116	46.2001	49.6454	49.2621	65.9145	72.7496	67.1926	100	83.4362	76.641	74.9392	75.3111	48.3149	49.4118	48.7898	48.136	47.2398	52.1709	52.3441	53.5092	56.6658	53.2761	50.8619	53.6539	51.1998	30.2107	28.3439	31.7698	29.8485	29.0388	32.2395	32.3127	31.2454	28.7322	32.1455
22	"Mannheimia ovis" ZY170218	26.0016	25.8645	22.5685	26.4147	25.3978	26.7603	32.8321	48.8506	47.6337	49.9406	47.0034	44.0143	47.7593	43.8454	45.1313	48.3863	48.2554	64.4064	71.3706	71.0098	83.4362	100	75.1184	73.9398	74.3521	46.6846	49.0025	48.3895	47.3658	46.4475	51.24	51.1654	53.5706	55.4165	53.3194	49.8253	53.4804	50.0787	29.5648	28.3568	31.2555	28.5679	28.5054	32.2691	31.032	30.2128	28.4434	31.3158
23	Mannheimia varigena 177T	28.7175	28.1347	24.896	30.0231	28.2256	29.3784	35.7911	53.9876	47.8978	54.5096	49.6432	47.3367	53.0634	47.7122	49.4472	52.8915	52.7506	72.9017	79.9356	73.6237	76.641	75.1184	100	83.6609	81.5485	51.7022	53.3492	52.87	51.9593	50.2618	57.6343	59.3477	59.1887	62.3782	60.3079	57.3978	60.019	57.3125	33.5821	30.9253	33.8898	33.1122	32.3087	37.0445	35.4539	34.5918	32.5684	35.3934
24	Mannheimia indoligenes M14.4T	26.8548	26.882	24.2375	28.3223	27.2324	28.259	34.7182	52.9634	46.2702	53.8894	48.9579	46.7094	51.7154	46.2541	47.5183	51.8456	51	72.3059	77.8432	72.3643	74.9392	73.9398	83.6609	100	81.638	50.2894	52.0588	51.1355	49.7343	47.8618	55.9048	56.9676	57.9033	60.3845	57.8658	55.5532	57.9556	55.04	32.3402	29.5155	33.1224	31.2107	31.0734	34.6228	34.1294	33.038	31.1671	33.7108
25	Mannheimia bovis ZY190616T	26.8469	27.2009	24.1494	28.0982	26.412	27.6403	34.9901	51.3637	47.3168	54.6216	49.2365	46.1452	52.0919	46.9608	47.6178	51.8132	51.1228	72.4114	75.1384	71.7087	75.3111	74.3521	81.5485	81.638	100	49.9753	51.6867	51.5613	50.5929	48.2846	55.1353	56.0152	57.1971	60.2524	58.5731	54.2134	57.5231	55.1677	31.696	30.6731	32.6653	31.1045	29.6009	34.7912	32.2833	31.5225	30.8664	33.3494
26	Haemophilus sputorum CCUG 13788T	25.7445	25.6861	22.2783	25.3867	23.845	25.0223	31.4917	43.3065	41.8101	47.6536	42.8037	42.1256	44.5692	42.3645	42.5555	45.6325	47.0499	48.5869	50.6929	45.6186	48.3149	46.6846	51.7022	50.2894	49.9753	100	54.8997	60.0353	61.5826	48.1503	53.0556	52.7991	54.1507	56.9257	54.0043	50.966	53.7401	52.2197	28.4793	28.5333	28.4783	29.98	29.6553	31.852	30.6686	32.3947	28.4966	31.6687
27	Actinobacillus minor NM305T	25.4788	25.5676	21.8038	25.8887	24.4854	25.9142	32.0724	45.9886	42.4781	53.8793	48.4629	44.8586	47.1004	43.7182	43.624	47.8159	48.9151	51.4381	51.7438	49.8461	49.4118	49.0025	53.3492	52.0588	51.6867	54.8997	100	59.0083	58.8551	47.2545	56.1384	55.2721	56.1009	58.0979	57.1555	54.0088	56.7663	54.1344	29.2959	29.0301	29.8751	29.9297	29.1438	32.9149	30.483	29.4197	29.4597	37.3145
28	Haemophilus parahaemolyticus NCTC 8479T	26.2421	25.4511	22.5547	25.4315	23.995	25.1523	32.9941	44.2963	42.6646	47.7835	44.0766	42.367	46.7319	43.4577	43.6179	46.4277	48.7356	49.6067	50.8863	47.0536	48.7898	48.3895	52.87	51.1355	51.5613	60.0353	59.0083	100	79.9747	48.2241	52.9164	52.3636	54.2385	56.3059	54.3281	50.6514	53.3239	51.1924	28.6036	29.1124	28.7858	30.1648	29.2959	31.5564	30.6597	30.0439	29.2464	31.6231
29	Haemophilus paraphrohaemolyticus CCUG 3718T	25.1898	26.0277	22.4549	25.3759	23.6258	25.0782	31.8662	43.4921	41.8757	46.8508	43.6359	41.7958	45.8682	42.5084	42.8688	45.3997	47.601	50.0236	49.793	46.6144	48.136	47.3658	51.9593	49.7343	50.5929	61.5826	58.8551	79.9747	100	47.805	52.7585	51.6727	53.2196	55.4383	53.4895	50.6338	53.324	51.352	28.74	29.5477	28.6518	29.2982	28.978	31.2282	31.1589	31.3087	28.8549	31.4711
30	Haemophilus ducreyi CIP 54.2T	26.5019	23.6653	21.5397	23.5249	22.2453	23.6076	32.4627	41.2434	41.7866	44.1969	41.8562	40.0154	46.0684	43.1676	44.587	45.066	46.7416	47.3853	48.3541	43.3065	47.2398	46.4475	50.2618	47.8618	48.2846	48.1503	47.2545	48.2241	47.805	100	57.169	53.6877	55.3134	58.224	56.8942	54.7066	55.7143	53.3574	25.575	27.5691	26.6768	26.8725	25.869	29.6884	29.0577	28.6574	25.6166	28.1675
31	Actinobacillus vicugnae W16181T	26.1369	26.3181	22.4435	26.6794	25.4722	26.6068	33.8928	49.3082	44.5196	52.2512	46.4037	46.342	49.3233	45.018	45.6272	49.2311	51.9654	55.0066	56.7066	51.722	52.1709	51.24	57.6343	55.9048	55.1353	53.0556	56.1384	52.9164	52.7585	57.169	100	69.8818	69.7498	72.5097	77.8022	75.9925	78.2163	73.6853	30.3579	29.7786	31.028	31.3429	30.758	34.5249	32.2174	31.0329	30.3533	32.6082
32	Actinobacillus arthritidis CCUG24862T	26.4348	27.3019	22.4066	28.3548	26.7874	27.2542	33.6136	48.6833	45.0141	51.6257	46.722	45.9268	49.7175	44.9591	45.4523	48.8642	50.958	54.9099	56.919	51.764	52.3441	51.1654	59.3477	56.9676	56.0152	52.7991	55.2721	52.3636	51.6727	53.6877	69.8818	100	74.9673	78.0743	74.0916	70.6767	74.3186	70.99	31.0008	29.6737	31.7649	32.3063	31.1707	36.3248	32.9456	32.2108	30.8236	34.4904
33	Actinobacillus pleuropneumoniae 4074T	26.7273	27.3139	22.8168	27.9438	25.7074	27.1121	34.3161	48.9077	45.9649	53.6597	47.7683	46.6593	50.2258	46.1251	46.0779	50.0966	51.6254	56.5425	57.5076	52.4501	53.5092	53.5706	59.1887	57.9033	57.1971	54.1507	56.1009	54.2385	53.2196	55.3134	69.7498	74.9673	100	87.32	74.0715	70.4228	75.9585	71.255	30.8982	29.9251	32.2041	32.659	31.5095	35.7553	33.1433	32.3591	31.1703	34.9448
34	Actinobacillus lignieresii NCTC4189T	27.8915	27.806	23.5099	29.3525	27.2374	28.2795	35.5149	51.5355	47.9364	54.7251	49.1833	47.9713	52.7329	48.1397	48.737	52.16	54.2028	58.2425	60.0239	54.865	56.6658	55.4165	62.3782	60.3845	60.2524	56.9257	58.0979	56.3059	55.4383	58.224	72.5097	78.0743	87.32	100	77.0698	72.6696	77.9977	73.428	32.4644	30.9916	33.481	33.4728	32.7012	37.4847	34.5631	33.586	32.3536	36.0259
35	Actinobacillus equuli NCTC8529T	27.152	27.0294	23.3683	28.0269	26.5452	27.5664	35.3319	50.0694	47.1517	52.9047	49.0558	47.8223	51.5922	47.0329	47.433	50.9869	53.3556	56.5256	58.9525	54.7095	53.2761	53.3194	60.3079	57.8658	58.5731	54.0043	57.1555	54.3281	53.4895	56.8942	77.8022	74.0916	74.0715	77.0698	100	79.8052	85.8635	79.4598	31.1083	31.1593	32.227	32.701	31.5632	35.8202	33.2241	32.9068	31.1646	33.8419
36	Actinobacillus capsulatus DSM 19761T	24.8984	25.4523	21.7541	27.1537	25.3103	26.0101	32.8862	47.757	43.5145	49.8378	45.9652	45.261	47.4659	43.7213	44.2055	47.7989	49.8766	54.2326	56.755	51.5914	50.8619	49.8253	57.3978	55.5532	54.2134	50.966	54.0088	50.6514	50.6338	54.7066	75.9925	70.6767	70.4228	72.6696	79.8052	100	80.2055	75.3549	30.2265	28.8566	30.2024	31.1344	30.49	34.2332	31.5801	31.4679	30.0143	32.6371
37	Actinobacillus suis ATCC 33415T	26.8687	26.8271	23.1534	27.9065	27.1353	27.5789	34.7693	50.4236	46.439	54.6818	48.1742	48.0258	51.4648	46.8833	47.0707	50.8471	53.2136	56.9371	58.438	53.5252	53.6539	53.4804	60.019	57.9556	57.5231	53.7401	56.7663	53.3239	53.324	55.7143	78.2163	74.3186	75.9585	77.9977	85.8635	80.2055	100	81.3417	30.8774	30.4973	32.4708	33.2708	31.1998	35.7243	32.8548	32.7075	31.1641	34.4086
38	Actinobacillus ureae ATCC 25976T	25.3949	25.752	22.0181	26.4619	25.2459	25.8571	33.5023	46.9836	44.7996	50.4007	46.0112	44.8022	49.1643	44.3891	45.0642	47.789	50.6244	54.1486	55.2449	51.1398	51.1998	50.0787	57.3125	55.04	55.1677	52.2197	54.1344	51.1924	51.352	53.3574	73.6853	70.99	71.255	73.428	79.4598	75.3549	81.3417	100	29.5511	28.9097	30.5804	30.7533	29.5276	34.1085	31.1721	31.2431	30.2654	32.9823
39	Cricetibacter osteomyelitidis DSM 28404T	31.3636	32.2173	27.6522	35.8869	34.6697	35.0503	24.9552	30.3684	28.6111	32.2727	28.9971	28.6885	30.3753	29.726	27.9187	31.7002	29.5597	29.9028	31.8113	29.5772	30.2107	29.5648	33.5821	32.3402	31.696	28.4793	29.2959	28.6036	28.74	25.575	30.3579	31.0008	30.8982	32.4644	31.1083	30.2265	30.8774	29.5511	100	40.9427	50.8004	45.2253	46.9721	47.9397	43.3355	42.2969	40.1148	43.7813
40	Volucribacter psittacicida DSM 15534T	35.4211	35.2026	29.5993	33.8072	32.0089	33.9651	25	30.1878	30.1777	33.5849	31.3269	31.0889	33.0793	31.4156	30.8421	32.7628	30.7466	30.4688	29.9123	27.9915	28.3439	28.3568	30.9253	29.5155	30.6731	28.5333	29.0301	29.1124	29.5477	27.5691	29.7786	29.6737	29.9251	30.9916	31.1593	28.8566	30.4973	28.9097	40.9427	100	46.8716	40.9556	38.3909	41.3159	38.9998	38.2539	37.3221	38.9931
41	Conservatibacter flavescens 7.4T	32.2924	33.3404	28.6429	36.6025	35.7333	37.1672	25.2772	31.0489	31.5851	34.1938	30.8459	29.8075	32.8099	30.5543	29.2907	32.798	30.2067	32.3511	32.2637	30.4607	31.7698	31.2555	33.8898	33.1224	32.6653	28.4783	29.8751	28.7858	28.6518	26.6768	31.028	31.7649	32.2041	33.481	32.227	30.2024	32.4708	30.5804	50.8004	46.8716	100	42.3641	43.4047	44.9048	41.4922	40.7666	40.6049	41.1933
42	Mesocricetibacter intestinalis DSM 28403T	33.3877	33.8827	28.854	34.9087	31.7813	33.3259	24.9622	30.6242	29.23	32.3458	29.151	30.5619	31.9874	30.4348	30.3154	32.1573	30.4051	29.6927	31.3888	28.6712	29.8485	28.5679	33.1122	31.2107	31.1045	29.98	29.9297	30.1648	29.2982	26.8725	31.3429	32.3063	32.659	33.4728	32.701	31.1344	33.2708	30.7533	45.2253	40.9556	42.3641	100	50.292	53.1655	49.4674	47.8618	43.3928	47.1264
43	"Emayella augustorita" LIM206	29.1084	30.5997	26.5974	32.2135	30.778	31.5992	24.2226	29.6467	27.4592	30.7843	28.0617	28.9897	29.818	28.843	27.5422	30.4054	29.3758	28.7963	30.7726	28.2888	29.0388	28.5054	32.3087	31.0734	29.6009	29.6553	29.1438	29.2959	28.978	25.869	30.758	31.1707	31.5095	32.7012	31.5632	30.49	31.1998	29.5276	46.9721	38.3909	43.4047	50.292	100	54.9955	51.5857	50.0325	43.2315	47.1607
44	Basfia succiniciproducens JF4016T	32.9111	33.4891	28.8485	35.2448	32.8928	34.9333	26.4632	33.4953	31.1688	34.6265	31.3082	30.0227	33.4633	31.9907	30.7547	33.475	32.1698	33.435	34.8995	31.4193	32.2395	32.2691	37.0445	34.6228	34.7912	31.852	32.9149	31.5564	31.2282	29.6884	34.5249	36.3248	35.7553	37.4847	35.8202	34.2332	35.7243	34.1085	47.9397	41.3159	44.9048	53.1655	54.9955	100	63.9961	62.0714	48.8879	55.3264
45	Mannheimia massilioguelmaensis MG13TT	31.1111	31.4126	27.2489	31.1021	29.355	31.1602	25.1802	30.6857	29.4194	32.503	30.0856	28.4555	32.2139	31.0416	30.2008	31.9006	31.0207	32.4703	33.1969	31.6595	32.3127	31.032	35.4539	34.1294	32.2833	30.6686	30.483	30.6597	31.1589	29.0577	32.2174	32.9456	33.1433	34.5631	33.2241	31.5801	32.8548	31.1721	43.3355	38.9998	41.4922	49.4674	51.5857	63.9961	100	87.1544	43.9179	48.4322
46	Pasteurella bettyae CCUG 2042T	30.2841	31.0486	26.3941	30.5133	29.0141	30.5598	24.4848	29.8775	28.5894	32.1019	30.0475	28.3668	31.2862	30.475	29.398	31.306	30.2507	32.1941	32.2603	30.3037	31.2454	30.2128	34.5918	33.038	31.5225	32.3947	29.4197	30.0439	31.3087	28.6574	31.0329	32.2108	32.3591	33.586	32.9068	31.4679	32.7075	31.2431	42.2969	38.2539	40.7666	47.8618	50.0325	62.0714	87.1544	100	42.9517	47.5518
47	Lonepinella koalarum ACM3666T	28.9047	30.6615	25.358	30.5614	29.1451	30.0699	23.6009	29.002	28.2764	30.8067	29.0253	28.3529	30.9173	29.327	28.7819	30.972	29.6041	30.9256	31.2848	29.0336	28.7322	28.4434	32.5684	31.1671	30.8664	28.4966	29.4597	29.2464	28.8549	25.6166	30.3533	30.8236	31.1703	32.3536	31.1646	30.0143	31.1641	30.2654	40.1148	37.3221	40.6049	43.3928	43.2315	48.8879	43.9179	42.9517	100	48.8289
48	Actinobacillus porcinus NM319T	31.4761	32.2084	26.8688	32.1675	29.9593	31.549	27.1902	32.8088	29.972	36.7637	32.5635	30.4658	32.7046	30.3544	30.6047	32.5484	32.2493	32.1733	33.999	31.7562	32.1455	31.3158	35.3934	33.7108	33.3494	31.6687	37.3145	31.6231	31.4711	28.1675	32.6082	34.4904	34.9448	36.0259	33.8419	32.6371	34.4086	32.9823	43.7813	38.9931	41.1933	47.1264	47.1607	55.3264	48.4322	47.5518	48.8289	100
49	Alitibacter langaaensis DSM 22999T	32.1268	33.0511	28.6281	32.9348	30.9346	32.1084	25.3634	32.0071	30.8315	34.8152	30.3133	30.5113	33.4324	32.5463	31.4254	33.6793	32.6382	33.1633	32.4128	29.8501	32.1633	30.8314	34.3405	32.9681	33.053	31.5817	32.8681	32.0804	32.3271	30.3191	33.1742	34.3721	34.8192	36.7941	34.5845	31.8546	35.8004	33.1132	44.2308	41.8004	42.6025	49.5861	48.4094	57.0292	52.7402	52.1491	50.6573	67.1195
50	Exercitatus varius CCUG15568T	31.1075	33.059	27.7042	33.7209	31.0774	32.0295	25.1511	32.6082	30.8577	34.6993	30.7494	30.5885	32.4607	30.8032	30.0489	33.1404	32.1537	32.2946	34.1214	31.2922	31.644	31.3221	36.5003	34.1151	34.0752	32.009	34.8223	32.4222	32.2573	28.7957	34.1299	35.7919	35.8345	37.4785	35.7803	33.9194	35.8013	34.289	45.1426	39.0944	41.7211	51.0035	50.0224	62.0458	51.3727	50.3016	48.8813	62.9304
51	Actinobacillus succinogenes 130ZT	29.6209	31.0196	27.0037	32.9136	30.8592	31.6576	24.1673	32.018	29.0794	31.4889	28.2249	28.3315	30.7751	29.3129	28.7059	31.1786	29.9243	32.2138	32.8228	30.7611	29.9245	29.5875	35.0135	33.2008	32.282	29.8093	31.3108	30.0831	29.9492	27.7366	32.8016	35.7159	34.3336	36.7933	34.7617	33.729	35.11	33.1038	45.2798	37.2088	41.7904	48.4371	47.9452	62.2265	50.1912	48.3668	47.6222	57.7668
52	Haemophilus felis CCUG 31170T	32.5089	30.9508	27.3866	32.0285	29.7527	31.7487	25.7007	31.0464	31.1423	35.0757	31.4774	30.4197	32.9966	32.093	29.7297	34.6391	30.3529	29.5038	30.8915	29.7079	30.6375	30.7764	31.5562	31.0471	30.8501	27.7358	29.7076	29.0762	28.7435	26.8038	30.365	29.7338	30.2093	31.1818	30.6434	28.4929	31.0697	29.1214	37.5159	38.6332	39.427	38.2576	36.0733	38.8628	39.0329	37.942	35.9246	38.5876
53	Pasteurella dagmatis NCTC11617T	36.6703	34.5731	30.6734	36.0935	33.974	36.6326	28.9935	33.2604	33.5673	36.8066	33.4576	32.6827	36.5695	36.5986	34.1069	39.014	34.4897	33.0907	34.9576	31.902	32.673	32.2274	36.7021	34.8244	35.0713	32.2316	32.7129	33.5515	33.3997	30.346	33.1487	33.9487	34.9282	36.2014	34.8174	32.4031	34.2191	32.5422	44.5455	43.1719	44.7882	46.6567	43.817	48.3416	46.0271	45.1884	43.1168	44.0855
54	Pasteurella multocida ATCC 43137T	36.2115	34.7796	31.2219	36.9682	34.8581	37.3298	27.7394	32.1745	32.6332	35.3711	32.069	31.7204	36.2821	34.9631	33.0499	37.0745	32.7552	32.2753	34.0426	30.8846	32.4271	31.6815	35.6965	33.9421	34.2629	30.8672	30.5785	31.4066	31.1089	29.6317	31.5262	32.9333	33.0109	33.6467	32.5587	31.358	32.6817	30.5856	43.958	41.9293	45.7845	45.1303	43.323	47.1694	45.4523	44.6154	42.0852	43.1856
55	Pasteurella canis NCTC11621T	36.8462	35.9551	30.8188	37.1809	34.6629	37.7435	28.0883	32.6959	32.8525	36.1259	32.8408	32.2637	36.8434	35.633	33.6254	38.5999	33.5902	32.9574	33.2093	30.7773	32.7648	31.8203	35.0473	33.9488	34.0722	30.9836	31.6119	31.6056	32.125	29.8838	31.9281	32.4886	33.1114	34.1772	33.552	30.9382	33.0571	31.3364	44.8879	43.6237	47.39	46.426	43.2223	48.1613	47.2642	45.7163	42.8665	44.315
56	Pasteurella oralis CCM 7950T	34.5998	33.4293	29.6263	35.5699	33.3202	36.6188	26.4636	31.4811	31.3112	34.9818	30.8337	30.7444	33.8394	34.4685	31.231	36.0311	31.5877	31.6222	33.0662	30.476	31.1348	30.3847	33.7232	32.3409	33.0548	29.4421	30.2203	30.2491	30.0469	28.5828	31.3293	31.0205	31.7277	32.3794	31.8253	30.6916	31.7079	29.8227	43.8552	42.2461	44.6098	44.2824	42.7361	46.3335	44.3928	43.6607	41.236	42.6015
57	Actinobacillus delphinicola M906/93/5T	24.3291	21.4141	19.4142	20.1075	18.8992	19.9235	21.9353	20.3265	20.0793	20.9606	19.9145	19.2862	22.2285	22.4254	22.2353	21.8147	22.4952	19.7819	20.3937	18.3659	19.1941	18.9218	21.3873	20.2446	20.3412	21.003	19.533	20.9677	20.5779	22.1738	19.8158	19.5057	20.5692	21.16	20.4326	18.7857	20.327	18.8591	23.7426	24.9279	23.8302	26.4555	24.6579	26.5503	26.4	25.649	24.1253	25.3025
58	Bisgaardia hudsonensis DSM 28231T	33.501	31.9672	28.2254	32.3289	30.4329	32.7535	30.1267	31.1089	30.8147	33.5904	32.1969	30.3108	34.4549	36.1304	31.7128	34.6601	30.979	30.4527	31.8659	29.6833	30.9246	31.2437	33.5776	32.2501	32.2417	29.7408	29.9449	30.6032	29.4526	29.038	29.9643	30.1043	31.4088	32.9717	33.0015	28.6691	32.7648	29.1422	38.3299	38.721	39.94	40.1443	38.5941	43.2405	41.3408	40.8168	38.8772	40.5764
59	Avibacterium gallinarum DSM 17481T	35.1637	36.3309	31.2471	35.298	32.4621	35.5751	27.6938	33.1311	31.3013	35.8648	32.542	31.6663	32.9016	32.9787	31.4772	35.2363	33.1245	31.415	32.9223	31.0201	31.0743	31.3904	34.1179	32.5791	32.602	31.0698	31.805	31.3314	30.7564	28.2509	32.7858	32.7411	32.8279	33.6773	32.7071	30.802	33.2064	31.3063	43.0707	43.0165	43.9145	45.7546	43.3269	47.4721	44.3134	42.9724	41.4645	45.1981
60	Seminibacterium arietis CCUG 61707T	33.9677	33.0691	28.2084	32.0863	29.9935	32.3626	26.0117	30.0903	31.2916	32.2416	30.2911	29.6305	33.2408	31.2861	31.286	31.9585	31.3102	29.403	31.6697	28.8818	30.9333	29.5778	32.4259	30.4337	30.3553	27.6545	27.931	28.2731	28.0423	27.7372	28.9204	29.3292	29.9087	30.8591	29.9975	27.6362	29.541	28.668	38.2725	40.3905	39.2375	42.7851	39.3918	43.7138	41.6514	40.7992	38.1604	41.9954
61	Necropsobacter rosorum CC00832T	33.2742	34.9069	31.0431	36.8568	35.7959	37.228	26.8967	32.2759	30.5413	34.7707	31.6847	32.2205	33.5376	31.9045	30.7127	34.5618	32.0047	32.2136	32.6914	31.1262	31.4793	30.4659	35.4361	33.2423	32.4425	31.6592	31.3782	30.9026	30.6463	27.4249	31.5824	32.8275	33.3711	35.0508	33.5118	31.3342	33.2671	31.7385	48.7044	42.7067	46.7433	51.2367	50.0318	54.08	47.9544	47.2752	45.2899	47.6114
62	Caviibacterium pharyngocola 7.3T	32.6833	34.4372	29.1722	35.6196	34.4907	35.7777	26.4116	31.3818	30.6609	34.558	31.4859	31.4881	33.4368	31.4665	30.7085	33.6789	31.344	31.7184	32.0805	30.1655	31.3409	31.0981	34.5213	32.4006	31.8068	30.4646	30.9283	29.8981	30.2315	26.5306	31.1738	33.0061	33.3923	34.0848	32.963	31.0288	32.8587	31.521	46.3852	42.1229	45.6097	48.6331	46.4041	50.8324	46.9161	46.6534	42.7849	49.126
63	Histophilus somni DSM 23850T	33.5405	31.8647	27.7334	32.1386	29.7731	32.3169	26.9402	30.9174	31.3129	32.948	31.6848	29.8655	33.7143	32.1178	31.6474	33.5597	30.7531	30.1638	32.3143	30.1755	31.6148	31.2818	33.2187	31.8717	32.1877	28.5196	29.0971	28.7441	28.8756	28.4311	29.7719	30.5263	30.476	31.7023	30.8239	28.9558	30.3662	28.9917	39.8572	38.9352	42.1518	42.2546	38.8824	43.0158	40.8928	40.1	38.229	42.3797
64	Canicola haemoglobinophilus CCUG 3714T	31.7452	32.2207	27.5956	32.0294	29.3792	31.9194	27.0591	29.94	28.9545	32.4628	31.0352	29.9892	33.3908	31.2867	30.6752	34.3535	30.903	29.8414	30.9392	29.0683	30.1878	30.2686	31.4615	30.8659	31.5753	28.6825	30.0421	29.9618	30.8001	27.263	29.532	30.0365	30.3933	31.5777	30.4435	28.7917	29.7183	28.9068	39.7124	38.5836	40.3205	41.5425	38.9657	42.1226	41.76	40.7205	38.931	43.2887
65	Pasteurella aerogenes NCTC13378T	34.5949	35.5705	30.9315	36.1922	34.2682	36.5258	27.8465	33.157	32.5026	37.8817	33.5408	31.9632	35.1852	33.6909	31.4765	35.6259	32.8032	33.0855	34.1645	31.9734	32.5235	32.4246	35.9539	34.7288	34.8979	31.2531	34.4383	31.4755	31.4469	28.5274	32.2065	34.1132	34.619	35.8956	34.0713	31.3308	34.2482	32.9946	46.0931	43.1513	46.3279	50.518	45.8683	51.0768	47.7013	45.9055	43.3004	50.0841
66	Pasteurella mairii NCTC10699T	32.474	33.4782	28.838	33.9527	33.2495	34.3698	26.5155	30.6913	32.0316	33.5494	31.4069	30.6717	32.7098	31.5225	29.4745	32.6087	30.7942	30.0262	32.0009	29.8846	30.329	30.2462	33.5828	32.3451	31.6796	29.159	30.8906	29.4118	28.8771	26.5698	30.6223	31.8658	32.2981	33.5823	31.7516	30.2085	32.7631	30.828	43.9024	40.1525	44.6857	46.1485	43.594	47.8022	43.1596	42.7586	41.3531	47.0866
67	Actinobacillus seminis NCTC10851T	32.4862	32.6216	28.6197	33.2121	31.5841	33.2284	26.0676	30.5866	32.2314	33.4391	31.7982	30.3594	31.9951	31.0128	29.4665	32.3171	30.1696	30.0265	32.2786	30.4571	30.1692	30.7534	32.8036	31.6087	32.0028	29.0308	30.6833	29.2384	28.6048	26.1993	30.087	30.3822	30.9353	32.0945	30.8885	29.4585	31.2198	29.914	41.9422	39.518	43.4976	43.8026	41.8281	45.636	42.4879	41.8264	40.4711	45.5872
68	Actinobacillus seminis ATCC 15768T	32.4134	32.6454	28.5875	33.2551	31.6663	33.1449	26.0646	30.6169	32.0892	33.3258	31.7585	30.303	31.8292	30.9472	29.3778	32.2264	30.2255	29.9251	32.1226	30.3414	30.0843	30.6691	32.7342	31.5457	31.7303	28.7872	30.4063	28.8267	28.4086	26.1429	29.8352	30.2838	30.8969	32.0064	30.7182	29.4265	31.2473	29.8155	41.8789	39.5465	43.4297	43.7034	41.6597	45.4398	42.3245	41.781	40.2179	45.4628
69	Aggregatibacter actinomycetemcomitans DSM 8324T	32.2624	31.0321	27.4515	32.8189	30.1633	31.9315	26.6784	30.9171	28.8241	31.612	28.8112	28.4968	31.849	30.6439	30.0756	31.322	30.5584	28.9944	30.7786	27.9887	28.575	28.3134	31.5763	30.462	29.7982	30.1343	28.7244	31.0501	31.1255	27.6107	29.6998	29.6622	30.3973	31.3524	30.5209	28.9829	30.9002	29.2009	41.6371	38.7597	39.4707	43.8592	41.5364	44.948	43.6869	43.4814	40.0909	42.3329
70	Aggregatibacter segnis NCTC 10977T	34.1087	33.0916	29.1202	32.623	30.2489	32.1478	27.1266	30.4654	29.8544	33.2086	30.4285	28.5848	34.0983	32.5918	31.5583	33.6703	31.6667	30.6068	30.6245	28.482	29.5065	29.2098	32.2572	31.1443	31.2118	34.9202	30.2163	33.5072	34.6907	28.8371	31.3066	30.9015	32.1376	33.4935	31.2637	29.5179	31.6715	30.4901	41.8573	41.8086	41.499	45.5297	42.4228	47.0015	47.2116	46.6369	41.2758	44.8103
71	Aggregatibacter aphrophilus NCTC 5906T	32.1308	32.0669	28.2407	33.0406	30.345	32.3713	26.467	31.2207	28.7754	33.0538	29.9166	29.7167	32.7902	32.1215	30.911	32.6092	31.5152	30.1249	31.765	29.1509	29.8428	29.1804	32.7717	31.3589	30.9993	32.8219	30.2137	32.4515	32.7491	28.2875	32.0831	30.9871	31.8697	33.1996	32.1494	31.9391	32.522	30.5586	42.7099	39.8878	40.2344	44.4765	42.9868	45.689	45.1567	44.5758	40.3605	43.2458
72	Aggregatibacter kilianii PN_528T	32.2251	32.5966	28.4441	32.5672	30.9538	32.8936	26.3935	31.8508	28.3951	33.1724	29.9155	29.2625	32.526	32.0157	30.5115	32.6905	31.8508	30.502	31.1619	29.2835	29.6756	29.2819	32.6108	31.4764	31.1007	33.5856	29.8534	32.3677	33.2544	27.9625	32.4295	31.2527	31.9343	33.2712	31.9622	31.2566	32.866	30.7021	42.5117	40.3784	40.7074	43.9934	44.8121	46.4892	44.9286	44.7724	40.317	43.5547
73	Haemophilus parainfluenzae NCTC 7857T	31.708	32.0991	27.9362	31.5802	29.6836	31.271	26.3198	30.9711	28.7326	34.0306	30.0446	29.261	34.1739	32.7074	31.9259	33.1734	32.5387	31.3284	31.956	28.9991	30.2808	29.5276	33.2481	31.3364	31.8779	37.1271	31.9259	36.1351	36.4298	30.2206	32.0689	31.9492	32.7382	34.1223	33.1829	31.6295	33.6545	31.9991	42.257	40.0733	40.5332	45.1045	43.1496	46.7665	46.0794	45.4743	40.2794	45.2719
74	Haemophilus pittmaniae NCTC 13334T	31.7984	32.5313	27.7737	31.5188	29.1901	31.0314	25.5937	30.3409	27.8478	32.6764	29.6288	28.9703	31.9758	31.0462	29.8638	32.3232	30.9995	30.3648	30.6676	28.2623	28.9221	28.7718	31.9785	30.7618	30.6452	35.2808	30.9714	33.1979	33.4003	28.2521	31.5875	30.5719	31.8292	33.2922	31.7177	30.1407	31.8054	30.3958	39.0255	39.1549	38.4633	44.1088	41.1116	45.005	44.6513	43.3309	38.5479	43.6658
75	Haemophilus aegyptius NCTC 8502T	31.0279	31.0622	26.0606	29.2661	27.3429	28.6421	25.6462	28.7331	29.2786	31.308	29.5005	28.5682	31.418	30.1753	29.5517	30.6991	30	28.7173	30.1692	27.4381	28.7056	28.4868	30.8718	29.4161	30.4629	31.338	29.7412	34.0637	33.0982	27.9471	29.225	29.6086	30.7841	31.7339	30.5218	28.1621	30.033	29.8339	37.0238	37.0162	36.755	40.0253	37.5226	40.8066	42.6687	42.0733	37.8273	40.2556
76	Haemophilus influenzae NCTC 8143T	32.8161	32.8229	27.7679	31.1573	29.1567	30.7728	27.3885	30.229	31.1602	32.8827	30.3984	29.7368	33.3794	32.0066	31.6092	32.5995	31.7964	31.002	31.9826	29.0764	30.6486	30.08	33.3423	31.6887	32.0573	33.5703	31.2868	36.4291	35.4958	29.9697	30.9303	31.2381	32.0182	33.273	32.6947	30.3101	31.8406	31.1598	40.1027	39.165	39.1499	42.7552	40.7851	43.7598	45.3764	44.202	40.0862	43.3822
77	"Haemophilus quentini" MP1T	29.5048	30.2756	25.555	28.8002	27.1543	28.5561	24.5115	28.2364	27.6958	30.2769	28.5618	27.0792	30.5034	29.4527	28.3899	29.877	29.1838	28.3284	29.3031	27.1315	27.1322	26.7294	30.0317	28.0343	28.7408	32.1437	29.265	33.8749	35.0923	27.5224	29.2661	29.1748	29.6929	30.5988	30.3003	28.6755	29.9257	29.0315	38.6612	36.6036	36.3617	40.7069	38.7821	41.613	44.26	44.7893	37.338	41.2137
78	Haemophilus seminalis SZY H1T	31.0906	31.5864	26.6073	29.8997	27.9726	29.0214	24.9119	29.636	28.3063	32.0165	29.5178	28.2034	32.1559	30.3455	29.8155	31.5895	30.091	29.3063	30.4263	27.641	28.6794	28.0706	31.4919	29.217	29.9555	33.5664	30.388	35.9474	35.4927	28.0662	30.0325	30.8684	31.1538	32.4245	31.5503	28.9878	31.2178	30.0321	39.8886	37.2749	37.1538	42.1515	39.843	43.5323	44.5983	43.5496	38.3387	43.6173
79	Haemophilus haemolyticus CCUG 12834T	33.2055	33.7374	28.5122	32.3479	29.664	31.2844	27.5618	31.3586	30.3597	33.7249	30.8273	29.406	34.8171	33.0613	32.1439	33.3605	31.6953	30.9409	32.1785	28.8873	29.9755	29.6247	33.9114	31.3037	31.9115	35.7778	31.6596	37.0694	38.3203	30.8627	31.5658	31.936	32.7555	34.1631	33.028	30.8333	32.6038	31.2515	42.6937	39.135	39.2185	45.2748	42.1128	46.604	48.1067	47.2741	40.4208	46.0021
80	Rodentibacter myodis Ac151T	30.8516	31.1668	26.3217	31.6236	30.0252	31.0653	24.8141	30.7936	29.5236	32.0467	29.9218	30.6828	31.1898	30.1268	29.507	32.0483	30.3172	30.035	31.9278	29.3843	29.9442	29.5759	33.1141	30.8863	30.8272	31.3798	30.5122	31.4499	31.0998	27.268	31.2796	32.197	31.6258	33.1288	32.6894	32.0829	32.1522	30.7332	42.3651	38.1532	40.4947	42.4734	41.2109	44.8966	42.5143	41.9924	39.1553	44.1382
81	Rodentibacter abscessus THUN1654T	32.2795	32.4717	28.0785	34.0797	31.3457	33.3992	27.1471	33.3014	30.8914	34.0628	31.3333	31.5188	33.2821	32.2383	30.6589	33.8925	32.0119	31.6728	34.3055	31.4628	31.5373	30.7674	35.5966	32.9696	32.8807	32.9005	32.461	33.3912	32.8999	28.4598	33.6219	33.9778	33.1524	35.2856	34.4643	32.1233	35.0736	32.5	44.1112	39.6132	43.3946	45.4009	43.1027	46.2665	44.2154	43.3373	40.3363	46.0599
82	Rodentibacter haemolyticus DSM 111151T	30.7712	31.011	27.0459	32.3724	30.1134	31.7334	25.6032	31.7912	29.6045	32.6397	29.9759	30.784	31.6493	30.5743	29.3896	32.7558	30.5196	30.5537	33.3182	30.7	30.5888	30.1326	33.8385	31.7618	32.0663	31.9609	31.0081	32.0151	31.7028	26.8877	32.2553	33.4535	31.8519	33.5547	32.8319	30.8351	33.2311	31.3077	42.7168	37.639	41.4696	42.9372	41.5352	44.0788	42.0968	41.2202	38.978	44.3534
83	Rodentibacter trehalosifermentans H1987082031T	28.1382	29.7533	24.9312	29.5198	27.9005	29.8573	23.1836	28.8136	27.0596	31.0609	28.0372	29.3702	29.4533	28.0054	26.4222	30.3917	28.7008	28.7349	29.3602	28.1644	27.9762	27.7598	29.7375	29.3243	29.3455	29.3963	29.5708	29.8164	30.6176	24.6932	28.668	29.1182	29.5474	30.7609	29.9186	28.0269	30.1984	28.1339	38.0585	35.2287	37.4725	38.2353	38.3652	41.7393	39.1069	39.1304	36.101	40.9432
84	Rodentibacter heidelbergensis Ac69T	34.6186	33.6789	29.4118	33.4735	30.8786	33.2799	28.0062	33.3417	31.1912	36.4767	32.3649	33.5125	34.751	33.4848	32.1319	35.6681	33.9912	32.9944	34.6423	31.7128	32.5563	32.1249	35.7498	34.2595	34.0949	34.2828	34.0206	34.7634	34.6698	29.9794	33.912	34.2063	34.3696	35.8476	34.7742	32.5433	35.9116	33.4665	42.5051	40.8194	42.5242	45.3491	42.867	46.9205	44.6673	43.7871	41.2632	46.2907
85	Rodentibacter rarus CCUG 17206T	30.5203	31.0074	26.4496	30.7692	28.6796	30.622	24.8316	30.5832	29.1797	32.3087	29.3939	30.6975	31.8083	30.4306	28.8026	32.4588	29.937	30.4005	31.56	29.3783	30.1233	29.6372	32.5194	31.0584	31.1857	32.1338	31.0046	32.4463	32.7558	26.6615	30.9929	31.2013	31.4407	32.4171	31.9798	30.3357	32.0582	30.5775	39.079	37.3565	38.7049	40.5881	40.0334	43.6681	41.1106	40.5762	37.9801	42.7733
86	Rodentibacter ratti F75T	33.0181	33.6215	29.936	34.0237	32.9526	34.5724	27.7105	32.7836	32.423	35.6382	31.9062	32.1769	34.5752	33.7414	31.5994	35.6757	33.1265	33.904	34.6288	31.3333	32.9894	32.0211	36.2783	34.5441	34.5891	35.4971	33.0308	35.9399	35.7307	29.5461	33.0964	34.2184	34.5294	35.7538	35.0992	32.5386	35.128	33.2709	44.2601	41.4282	44.1609	45.2912	43.6027	48.0784	46.1811	45.6114	42.3444	47.5537
87	Rodentibacter pneumotropicus ATCC 35149T	31.1015	31.5261	27.2374	31.9827	29.9445	31.6394	26.4223	31.0417	29.8298	32.2077	30.2512	31.8881	32.329	30.5447	29.7981	32.8575	30.8244	30.6383	32.8255	30.1993	30.4648	30.2137	33.911	31.7755	32.5532	32.7346	30.677	32.823	32.8994	27.6721	31.2624	32.1575	31.9353	33.0154	33.3783	31.6391	32.3771	31.4666	42.315	38.8517	42.2451	42.8944	42.1805	44.3372	43.7032	43.3699	40.0738	44.1258
88	Rodentibacter mrazii Ppn418T	29.4089	30.4385	27.1924	30.7854	29.7323	31.1546	25.161	30.3336	30.2143	31.6667	29.3371	30.5042	31.0296	29.6472	29.1133	31.8391	29.663	29.3799	31.056	29.1641	28.9037	29.3061	31.7759	30.8954	30.7014	31.0644	29.5787	31.8697	31.7475	24.9742	29.5348	30.5254	30.3705	31.0686	31.5938	29.1025	31.5676	29.5397	40.2138	37.4219	42.2845	40.8528	39.8635	43.6959	40.9821	40.4999	38.3516	42.0488
89	Rodentibacter caecimuris DSM 28627T	30.0194	30.899	26.0423	30.7101	29.2548	30.73	24.8296	29.5067	28.2323	31.2692	29.234	30.7021	30.4941	29.6937	28.2693	31.6757	29.2978	29.9829	31.1052	29.209	28.8672	28.6665	32.8053	30.3329	30.4649	31.769	29.7493	30.7464	32.8061	25.9278	30.5696	30.4742	30.1003	30.7402	31.5925	30.4895	31.4176	29.8747	40.4229	37.1529	40.3574	41.1685	40.0777	42.1088	41.2028	41.4863	38.2744	42.1657
90	"Rodentibacter heylii" ATCC 12555	28.3711	29.4761	25.137	29.9739	28.5846	29.9073	23.9764	28.8732	27.6986	30.9811	28.7564	29.8855	29.8981	28.5457	27.3896	30.9915	28.8728	28.7518	30.1405	28.2793	27.9544	27.8039	31.7186	29.5709	29.4891	30.1501	28.8442	29.9604	30.1024	24.7621	29.2762	29.7308	29.2657	29.8671	30.5106	29.6187	30.7218	28.8799	39.0714	35.3391	38.9948	39.6638	38.7097	40.8628	39.5429	39.8945	36.7035	41.4286
[truncated: 42 more columns]

## Sheet: Table S6
Supplemental Information S6. Pairwise AAI (red–to–green gradient), ordered according to the core-genome phylogenomic tree.
Order Tree	Type Strain	Mergibacter septicus 27517-4-I1T	Gallibacterium anatis F149T	Spirabiliibacterium mucosae 20609_3T	Chelonobacter oris 1662T	Pasteurella testudinis NCTC 12150T	Testudinibacter aquarius DSM 28140T	Phocoenobacter uteri NCTC 12872T	Bibersteinia trehalosi DSM 23101T	Nicoletella semolina DSM 16380T	Actinobacillus indolicus AIFJ1607	Glaesserella parasuis CCUG 3712T	Muribacter muris Ackerman80-443DT	Ursidibacter maritimus Pb43106T	Otariodibacter oris Baika1T	Vespertiliibacter pulmonis CCUG 64585T	Frederiksenia canicola DSM 25797T	Haemophilus paracuniculus CCUG 43573T	Mannheimia cairinae AT1T	Mannheimia granulomatis DSM 19156T	Mannheimia haemolytica DSM 10531T	Mannheimia pernigra 17CN0883T	"Mannheimia ovis" ZY170218	Mannheimia varigena 177T	Mannheimia indoligenes M14.4T	Mannheimia bovis ZY190616T	Haemophilus sputorum CCUG 13788T	Actinobacillus minor NM305T	Haemophilus parahaemolyticus NCTC 8479T	Haemophilus paraphrohaemolyticus CCUG 3718T	Haemophilus ducreyi CIP 54.2T	Actinobacillus vicugnae W16181T	Actinobacillus arthritidis CCUG24862T	Actinobacillus pleuropneumoniae 4074T	Actinobacillus lignieresii NCTC4189T	Actinobacillus equuli NCTC8529T	Actinobacillus capsulatus DSM 19761T	Actinobacillus suis ATCC 33415T	Actinobacillus ureae ATCC 25976T	Cricetibacter osteomyelitidis DSM 28404T	Volucribacter psittacicida DSM 15534T	Conservatibacter flavescens 7.4T	Mesocricetibacter intestinalis DSM 28403T	"Emayella augustorita" LIM206	Basfia succiniciproducens JF4016T	Mannheimia massilioguelmaensis MG13TT	Pasteurella bettyae CCUG 2042T	Lonepinella koalarum ACM3666T	Actinobacillus porcinus NM319T
1	Mergibacter septicus 27517-4-I1T	100	71.33	67.51	69.07	68.92	69.23	66	66.92	66.47	67.38	66.99	67.28	67.08	67.31	67.01	67.27	67.33	66.41	67.06	66.43	66.57	66.03	66.95	66.71	66.74	66.29	66.4	66.18	66.22	66.32	66.93	66.82	67.02	66.87	66.81	66.9	66.83	66.81	69.58	69.43	69.21	68.96	68.35	68.98	68.44	68.04	68.54	68.1
2	Gallibacterium anatis F149T	71.33	100	67.58	69.12	68.8	69.29	65.47	66.59	66.68	67.58	67.37	67.01	67.28	67.19	66.91	67.58	66.95	66.47	66.82	66.44	66.22	65.94	66.85	66.36	66.7	66.36	66.57	66.29	66.54	66.32	66.72	66.48	67.08	66.59	66.55	66.68	66.73	66.83	69.54	69.48	69.7	69.29	68.46	69.36	68.53	68.31	68.2	68.66
3	Spirabiliibacterium mucosae 20609_3T	67.51	67.58	100	72.85	72.89	72.72	64.26	64.93	65.27	65.68	65.32	65.39	65.29	65.34	65.13	65.46	65.74	64.55	64.85	64.77	64.7	64.56	65.11	64.79	64.69	64.58	64.66	64.29	64.36	64.79	64.95	64.7	65.04	64.9	65.08	65.08	65.17	64.73	67.31	67.37	67.66	66.96	66.83	67	66.21	66.06	66.42	66.57
4	Chelonobacter oris 1662T	69.07	69.12	72.85	100	84.72	83.43	65.7	66.16	66.87	67.46	67.67	67.24	67.39	66.94	66.62	67.33	67.43	66.3	66.55	66.5	66.4	66.57	66.46	66.49	66.6	66.38	66.39	66.25	66.45	66.27	66.47	66.32	66.8	66.82	66.71	66.37	66.54	66.51	69.86	69.17	70.25	68.95	68.46	69.09	68.21	68.15	68.22	68.69
5	Pasteurella testudinis NCTC 12150T	68.92	68.8	72.89	84.72	100	86.38	65.06	66.32	67.07	67.5	67.4	66.83	67.4	67.19	66.94	67.18	67.26	66.67	66.4	66.19	66.38	66.2	66.81	66.57	66.64	66.53	66.07	66.47	66.44	66.53	66.72	66.59	66.59	66.74	67.03	66.68	66.65	66.75	70.18	69.27	70.55	69.21	68.78	69.32	68.43	68.25	68.23	68.61
6	Testudinibacter aquarius DSM 28140T	69.23	69.29	72.72	83.43	86.38	100	65.54	66.6	67.3	67.93	67.78	67.35	67.77	67.33	67.25	67.62	67.8	66.82	66.92	66.77	66.76	66.78	66.9	66.75	66.94	66.76	66.59	66.5	66.86	66.69	66.77	66.7	66.99	66.91	67.15	66.75	66.93	66.94	70.06	69.27	70.79	68.89	68.74	69.51	68.57	68.38	68.41	68.78
7	Phocoenobacter uteri NCTC 12872T	66	65.47	64.26	65.7	65.06	65.54	100	70.41	70.28	72.19	71.45	70.88	72.14	71.32	71.02	71.33	71.92	70.74	70.63	70.12	70.15	69.92	70.65	70.41	70.34	70.17	70.72	70.36	70.56	70.37	70.85	70.66	71.09	71.34	71.08	70.9	70.97	71.19	67.26	66.53	67.43	66.22	66.54	66.9	66.62	66.57	66.45	67.34
8	Bibersteinia trehalosi DSM 23101T	66.92	66.59	64.93	66.16	66.32	66.6	70.41	100	75.2	78.39	78.23	77.1	77.72	75.24	75.94	77.54	75.73	75.38	75.8	76.26	75.39	75.47	76.04	75.92	75.96	73.67	74.5	74.16	74.32	73.57	74.75	74.82	75.18	74.95	75.29	74.76	74.83	74.98	68.04	67.78	68.32	67.53	67.43	68.6	67.89	67.73	67.9	68.82
9	Nicoletella semolina DSM 16380T	66.47	66.68	65.27	66.87	67.07	67.3	70.28	75.2	100	77.57	76.75	76.07	77.07	75.38	75.47	76.82	74.92	74.5	74.51	74.13	73.95	73.62	74.43	74.55	74.8	73.74	74.75	73.85	73.51	73.3	75.23	75.15	75.34	75.69	75.3	75.08	75.15	74.98	68.42	68.02	69.2	67.97	67.78	68.98	68.01	67.99	68.39	68.4
10	Actinobacillus indolicus AIFJ1607	67.38	67.58	65.68	67.46	67.5	67.93	72.19	78.39	77.57	100	90.82	80.25	81.87	78.31	78.6	80.98	77.89	76.79	76.94	77.11	76.32	76.45	77.03	76.84	77.13	75.37	79.09	75.83	75.89	75.11	77.21	77.12	77.66	77.62	77.82	77.3	77.56	77.44	69.01	69.03	69.78	68.47	68.67	69.63	68.93	68.95	68.99	71.04
11	Glaesserella parasuis CCUG 3712T	66.99	67.37	65.32	67.67	67.4	67.78	71.45	78.23	76.75	90.82	100	79.01	81.63	77.69	78.15	80.55	77.4	76.3	76.73	75.69	76.06	75.71	76.9	76.54	76.61	75	78.05	75.37	74.84	74.62	76.96	76.82	77.43	77.28	77.1	76.78	77.35	76.8	69.33	68.66	69.6	68.7	68.81	69.67	68.62	68.62	68.95	70.78
12	Muribacter muris Ackerman80-443DT	67.28	67.01	65.39	67.24	66.83	67.35	70.88	77.1	76.07	80.25	79.01	100	79.66	77.18	77.4	79.34	76.5	74.91	75.41	75.15	74.96	74.65	75.48	75.53	75.25	73.94	75.5	74.22	74.27	74.41	75.82	75.68	76.07	75.83	76.28	75.4	76.02	75.63	68.41	68.6	69.33	68.54	68.54	68.81	67.92	67.74	68.38	69.33
13	Ursidibacter maritimus Pb43106T	67.08	67.28	65.29	67.39	67.4	67.77	72.14	77.72	77.07	81.87	81.63	79.66	100	79.84	80.07	82.56	76.9	76.33	76.14	76.17	75.58	75.35	76.28	76.27	76.44	74.59	76.44	75.19	75.31	74.8	77.02	76.41	77.05	77.06	76.81	76.74	76.5	76.89	68.91	69.09	69.45	68.34	68.41	69.36	68.88	68.69	68.92	69.56
14	Otariodibacter oris Baika1T	67.31	67.19	65.34	66.94	67.19	67.33	71.32	75.24	75.38	78.31	77.69	77.18	79.84	100	77.64	79.03	75.06	74.49	74.31	73.94	73.87	73.82	74.4	74.13	74.45	72.89	74.18	73.37	73.58	73.29	74.49	74.26	74.69	74.67	74.57	74.41	74.61	74.59	68.46	68.23	68.77	67.7	67.97	68.63	68.17	68.11	68.24	68.68
15	Vespertiliibacter pulmonis CCUG 64585T	67.01	66.91	65.13	66.62	66.94	67.25	71.02	75.94	75.47	78.6	78.15	77.4	80.07	77.64	100	81.58	75.37	74.01	74.5	74.39	74.01	73.92	74.32	74.4	74.35	73.05	74.17	73.33	73.49	73.19	74.75	74.48	74.9	75.06	74.89	74.46	74.81	74.62	68.29	68.06	68.65	67.33	67.8	68.27	68.13	68.09	68.14	68.42
16	Frederiksenia canicola DSM 25797T	67.27	67.58	65.46	67.33	67.18	67.62	71.33	77.54	76.82	80.98	80.55	79.34	82.56	79.03	81.58	100	77.05	75.76	75.81	76	75.33	75.36	75.91	76.02	75.89	74.34	76.22	74.97	74.76	74.25	76.03	76.12	76.38	76.59	76.51	76	76.37	76.25	68.94	68.49	69.63	68.05	68.4	69.05	68.56	68.7	68.79	69.39
17	Haemophilus paracuniculus CCUG 43573T	67.33	66.95	65.74	67.43	67.26	67.8	71.92	75.73	74.92	77.89	77.4	76.5	76.9	75.06	75.37	77.05	100	76.63	76.85	76.56	76.23	75.75	76.94	76.67	76.61	75.94	76.96	76.03	76.05	75.38	77.92	77.31	77.92	78	77.61	77.7	77.5	77.78	68.98	68.53	68.92	68.44	68.61	69.22	68.8	68.51	68.76	69.38
18	Mannheimia cairinae AT1T	66.41	66.47	64.55	66.3	66.67	66.82	70.74	75.38	74.5	76.79	76.3	74.91	76.33	74.49	74.01	75.76	76.63	100	86.97	86.37	85.27	85.29	86.64	86.48	86.67	76.52	77.85	77.3	77.11	76.67	79.4	79.06	79.36	79.29	79.6	79.08	79.47	78.94	68.51	67.54	69.16	67.65	68.06	69.24	68.83	68.8	68.3	69.41
19	Mannheimia granulomatis DSM 19156T	67.06	66.82	64.85	66.55	66.4	66.92	70.63	75.8	74.51	76.94	76.73	75.41	76.14	74.31	74.5	75.81	76.85	86.97	100	87.78	86.56	86.56	87.63	88.19	88.3	76.93	77.93	76.87	77.14	76.53	78.8	79.05	79.44	79.61	79.35	78.85	79.16	79.06	68.94	67.75	68.81	67.75	68.09	69.09	68.88	68.98	68.36	69.73
20	Mannheimia haemolytica DSM 10531T	66.43	66.44	64.77	66.5	66.19	66.77	70.12	76.26	74.13	77.11	75.69	75.15	76.17	73.94	74.39	76	76.56	86.37	87.78	100	87.89	88.53	89.18	89.15	89.24	76.65	77.96	77.01	77.07	76.58	78.71	79.05	79.13	79.43	79.28	78.93	79.13	78.99	69.29	67.62	68.76	68.11	68.21	69.28	68.68	68.44	68.34	69.97
21	Mannheimia pernigra 17CN0883T	66.57	66.22	64.7	66.4	66.38	66.76	70.15	75.39	73.95	76.32	76.06	74.96	75.58	73.87	74.01	75.33	76.23	85.27	86.56	87.89	100	97.78	89.35	90.2	90.26	76	77.63	76.45	76.6	75.95	78.3	78.11	78.54	78.6	78.83	78.28	78.59	78.28	68.59	67.74	68.79	67.64	68.19	68.8	68.85	68.82	68.53	69.49
22	"Mannheimia ovis" ZY170218	66.03	65.94	64.56	66.57	66.2	66.78	69.92	75.47	73.62	76.45	75.71	74.65	75.35	73.82	73.92	75.36	75.75	85.29	86.56	88.53	97.78	100	89.51	90.32	90.35	76.28	77.53	76.37	76.73	75.98	78.21	78.18	78.48	78.61	78.51	78.44	78.28	78.32	68.68	67.77	68.61	67.56	67.95	69.13	68.91	68.61	68.44	69.36
23	Mannheimia varigena 177T	66.95	66.85	65.11	66.46	66.81	66.9	70.65	76.04	74.43	77.03	76.9	75.48	76.28	74.4	74.32	75.91	76.94	86.64	87.63	89.18	89.35	89.51	100	93.17	92.54	76.97	78.52	77.39	77.58	76.69	78.89	78.99	79.27	79.28	79.57	79.1	79.46	79.22	69.2	67.81	69.14	67.64	68.4	69.48	69.14	69.16	68.62	70.12
24	Mannheimia indoligenes M14.4T	66.71	66.36	64.79	66.49	66.57	66.75	70.41	75.92	74.55	76.84	76.54	75.53	76.27	74.13	74.4	76.02	76.67	86.48	88.19	89.15	90.2	90.32	93.17	100	95.74	76.47	77.97	76.92	77.14	76.66	78.75	78.59	79.13	79.01	79.4	78.66	79.11	78.96	68.97	67.71	68.96	67.67	68.18	69.24	68.97	68.89	68.4	69.79
25	Mannheimia bovis ZY190616T	66.74	66.7	64.69	66.6	66.64	66.94	70.34	75.96	74.8	77.13	76.61	75.25	76.44	74.45	74.35	75.89	76.61	86.67	88.3	89.24	90.26	90.35	92.54	95.74	100	76.9	78.35	76.99	77.3	76.71	79.28	79.04	79.48	79.32	79.62	79.2	79.51	79.2	68.99	67.8	68.93	68	68.32	69.27	68.88	68.61	68.57	70.07
26	Haemophilus sputorum CCUG 13788T	66.29	66.36	64.58	66.38	66.53	66.76	70.17	73.67	73.74	75.37	75	73.94	74.59	72.89	73.05	74.34	75.94	76.52	76.93	76.65	76	76.28	76.97	76.47	76.9	100	79.28	80.11	80.44	76.05	78.61	78.35	78.94	78.86	78.87	78.27	78.63	78.98	68.39	67.68	68.63	67.73	68.17	68.74	68.2	68.86	68.31	69.56
27	Actinobacillus minor NM305T	66.4	66.57	64.66	66.39	66.07	66.59	70.72	74.5	74.75	79.09	78.05	75.5	76.44	74.18	74.17	76.22	76.96	77.85	77.93	77.96	77.63	77.53	78.52	77.97	78.35	79.28	100	81.03	81.46	77.49	79.99	79.6	80.14	80.16	80.29	79.69	80.12	80	68.7	67.43	68.54	67.91	68.34	69.49	68.16	68.4	68.5	72.02
28	Haemophilus parahaemolyticus NCTC 8479T	66.18	66.29	64.29	66.25	66.47	66.5	70.36	74.16	73.85	75.83	75.37	74.22	75.19	73.37	73.33	74.97	76.03	77.3	76.87	77.01	76.45	76.37	77.39	76.92	76.99	80.11	81.03	100	94.46	76.11	79.17	78.72	79.27	79.1	79.37	79.12	79.38	79.31	68.52	67.4	68.43	67.67	68.41	68.91	68.35	68.46	68.29	69.48
29	Haemophilus paraphrohaemolyticus CCUG 3718T	66.22	66.54	64.36	66.45	66.44	66.86	70.56	74.32	73.51	75.89	74.84	74.27	75.31	73.58	73.49	74.76	76.05	77.11	77.14	77.07	76.6	76.73	77.58	77.14	77.3	80.44	81.46	94.46	100	76.11	79.2	79.05	79.64	79.59	79.66	79.05	79.68	79.52	68.73	67.71	68.62	67.61	68.44	69.1	68.49	68.71	68.31	69.8
30	Haemophilus ducreyi CIP 54.2T	66.32	66.32	64.79	66.27	66.53	66.69	70.37	73.57	73.3	75.11	74.62	74.41	74.8	73.29	73.19	74.25	75.38	76.67	76.53	76.58	75.95	75.98	76.69	76.66	76.71	76.05	77.49	76.11	76.11	100	80.57	80.4	80.52	80.84	80.56	80.36	80.65	80.4	68.01	67.78	68.44	67.28	67.89	68.37	67.91	67.94	67.77	68.7
31	Actinobacillus vicugnae W16181T	66.93	66.72	64.95	66.47	66.72	66.77	70.85	74.75	75.23	77.21	76.96	75.82	77.02	74.49	74.75	76.03	77.92	79.4	78.8	78.71	78.3	78.21	78.89	78.75	79.28	78.61	79.99	79.17	79.2	80.57	100	87.87	87.96	87.99	90.56	89.27	90.53	90.22	68.5	67.92	69.05	68.04	68.38	69.3	68.76	68.74	68.71	69.8
32	Actinobacillus arthritidis CCUG24862T	66.82	66.48	64.7	66.32	66.59	66.7	70.66	74.82	75.15	77.12	76.82	75.68	76.41	74.26	74.48	76.12	77.31	79.06	79.05	79.05	78.11	78.18	78.99	78.59	79.04	78.35	79.6	78.72	79.05	80.4	87.87	100	91.89	92.04	91.53	90.59	91.34	90.66	68.58	67.76	68.88	67.7	68.69	69.58	69.02	69.06	68.64	70.06
33	Actinobacillus pleuropneumoniae 4074T	67.02	67.08	65.04	66.8	66.59	66.99	71.09	75.18	75.34	77.66	77.43	76.07	77.05	74.69	74.9	76.38	77.92	79.36	79.44	79.13	78.54	78.48	79.27	79.13	79.48	78.94	80.14	79.27	79.64	80.52	87.96	91.89	100	97.73	90.87	90.26	91.41	90.49	69.11	68.09	69.35	68.16	68.99	69.77	69.33	69.38	68.75	70.39
34	Actinobacillus lignieresii NCTC4189T	66.87	66.59	64.9	66.82	66.74	66.91	71.34	74.95	75.69	77.62	77.28	75.83	77.06	74.67	75.06	76.59	78	79.29	79.61	79.43	78.6	78.61	79.28	79.01	79.32	78.86	80.16	79.1	79.59	80.84	87.99	92.04	97.73	100	91.02	90.28	91.39	90.57	69.25	68.04	69.18	68.26	68.92	69.89	69.19	69.09	68.92	70.26
35	Actinobacillus equuli NCTC8529T	66.81	66.55	65.08	66.71	67.03	67.15	71.08	75.29	75.3	77.82	77.1	76.28	76.81	74.57	74.89	76.51	77.61	79.6	79.35	79.28	78.83	78.51	79.57	79.4	79.62	78.87	80.29	79.37	79.66	80.56	90.56	91.53	90.87	91.02	100	95.49	96.42	95.58	69.01	68.25	69.12	68.35	68.63	69.83	69.13	69.19	69.35	69.96
36	Actinobacillus capsulatus DSM 19761T	66.9	66.68	65.08	66.37	66.68	66.75	70.9	74.76	75.08	77.3	76.78	75.4	76.74	74.41	74.46	76	77.7	79.08	78.85	78.93	78.28	78.44	79.1	78.66	79.2	78.27	79.69	79.12	79.05	80.36	89.27	90.59	90.26	90.28	95.49	100	95.43	94.68	68.71	67.8	69.05	68.04	68.49	69.65	68.91	68.96	68.76	70.25
37	Actinobacillus suis ATCC 33415T	66.83	66.73	65.17	66.54	66.65	66.93	70.97	74.83	75.15	77.56	77.35	76.02	76.5	74.61	74.81	76.37	77.5	79.47	79.16	79.13	78.59	78.28	79.46	79.11	79.51	78.63	80.12	79.38	79.68	80.65	90.53	91.34	91.41	91.39	96.42	95.43	100	96.54	68.59	67.89	69.26	68.2	68.45	69.74	69.41	69.4	69.19	70.26
38	Actinobacillus ureae ATCC 25976T	66.81	66.83	64.73	66.51	66.75	66.94	71.19	74.98	74.98	77.44	76.8	75.63	76.89	74.59	74.62	76.25	77.78	78.94	79.06	78.99	78.28	78.32	79.22	78.96	79.2	78.98	80	79.31	79.52	80.4	90.22	90.66	90.49	90.57	95.58	94.68	96.54	100	68.66	67.89	69.02	68.04	68.65	69.4	68.95	69.1	69.03	70.1
39	Cricetibacter osteomyelitidis DSM 28404T	69.58	69.54	67.31	69.86	70.18	70.06	67.26	68.04	68.42	69.01	69.33	68.41	68.91	68.46	68.29	68.94	68.98	68.51	68.94	69.29	68.59	68.68	69.2	68.97	68.99	68.39	68.7	68.52	68.73	68.01	68.5	68.58	69.11	69.25	69.01	68.71	68.59	68.66	100	73.42	76.54	72.99	74.33	74.46	73.33	73.46	72.81	74.16
40	Volucribacter psittacicida DSM 15534T	69.43	69.48	67.37	69.17	69.27	69.27	66.53	67.78	68.02	69.03	68.66	68.6	69.09	68.23	68.06	68.49	68.53	67.54	67.75	67.62	67.74	67.77	67.81	67.71	67.8	67.68	67.43	67.4	67.71	67.78	67.92	67.76	68.09	68.04	68.25	67.8	67.89	67.89	73.42	100	76.3	72.09	71.8	72.31	71.71	71.68	71.47	71.51
41	Conservatibacter flavescens 7.4T	69.21	69.7	67.66	70.25	70.55	70.79	67.43	68.32	69.2	69.78	69.6	69.33	69.45	68.77	68.65	69.63	68.92	69.16	68.81	68.76	68.79	68.61	69.14	68.96	68.93	68.63	68.54	68.43	68.62	68.44	69.05	68.88	69.35	69.18	69.12	69.05	69.26	69.02	76.54	76.3	100	73.29	73.8	74.2	73.28	73.44	72.96	73.5
42	Mesocricetibacter intestinalis DSM 28403T	68.96	69.29	66.96	68.95	69.21	68.89	66.22	67.53	67.97	68.47	68.7	68.54	68.34	67.7	67.33	68.05	68.44	67.65	67.75	68.11	67.64	67.56	67.64	67.67	68	67.73	67.91	67.67	67.61	67.28	68.04	67.7	68.16	68.26	68.35	68.04	68.2	68.04	72.99	72.09	73.29	100	75.35	75.36	74.56	74.57	73.29	74.16
43	"Emayella augustorita" LIM206	68.35	68.46	66.83	68.46	68.78	68.74	66.54	67.43	67.78	68.67	68.81	68.54	68.41	67.97	67.8	68.4	68.61	68.06	68.09	68.21	68.19	67.95	68.4	68.18	68.32	68.17	68.34	68.41	68.44	67.89	68.38	68.69	68.99	68.92	68.63	68.49	68.45	68.65	74.33	71.8	73.8	75.35	100	77.42	76.41	76.26	74.04	75.29
44	Basfia succiniciproducens JF4016T	68.98	69.36	67	69.09	69.32	69.51	66.9	68.6	68.98	69.63	69.67	68.81	69.36	68.63	68.27	69.05	69.22	69.24	69.09	69.28	68.8	69.13	69.48	69.24	69.27	68.74	69.49	68.91	69.1	68.37	69.3	69.58	69.77	69.89	69.83	69.65	69.74	69.4	74.46	72.31	74.2	75.36	77.42	100	81.79	81.72	75.43	77.73
45	Mannheimia massilioguelmaensis MG13TT	68.44	68.53	66.21	68.21	68.43	68.57	66.62	67.89	68.01	68.93	68.62	67.92	68.88	68.17	68.13	68.56	68.8	68.83	68.88	68.68	68.85	68.91	69.14	68.97	68.88	68.2	68.16	68.35	68.49	67.91	68.76	69.02	69.33	69.19	69.13	68.91	69.41	68.95	73.33	71.71	73.28	74.56	76.41	81.79	100	98.5	74.12	75.94
46	Pasteurella bettyae CCUG 2042T	68.04	68.31	66.06	68.15	68.25	68.38	66.57	67.73	67.99	68.95	68.62	67.74	68.69	68.11	68.09	68.7	68.51	68.8	68.98	68.44	68.82	68.61	69.16	68.89	68.61	68.86	68.4	68.46	68.71	67.94	68.74	69.06	69.38	69.09	69.19	68.96	69.4	69.1	73.46	71.68	73.44	74.57	76.26	81.72	98.5	100	74.08	76.1
47	Lonepinella koalarum ACM3666T	68.54	68.2	66.42	68.22	68.23	68.41	66.45	67.9	68.39	68.99	68.95	68.38	68.92	68.24	68.14	68.79	68.76	68.3	68.36	68.34	68.53	68.44	68.62	68.4	68.57	68.31	68.5	68.29	68.31	67.77	68.71	68.64	68.75	68.92	69.35	68.76	69.19	69.03	72.81	71.47	72.96	73.29	74.04	75.43	74.12	74.08	100	77
48	Actinobacillus porcinus NM319T	68.1	68.66	66.57	68.69	68.61	68.78	67.34	68.82	68.4	71.04	70.78	69.33	69.56	68.68	68.42	69.39	69.38	69.41	69.73	69.97	69.49	69.36	70.12	69.79	70.07	69.56	72.02	69.48	69.8	68.7	69.8	70.06	70.39	70.26	69.96	70.25	70.26	70.1	74.16	71.51	73.5	74.16	75.29	77.73	75.94	76.1	77	100
49	Alitibacter langaaensis DSM 22999T	68.54	68.96	66.8	68.83	68.76	68.92	67.24	68.58	68.47	69.72	69.48	69.3	69.32	68.45	68.28	69.16	69.03	69.37	68.95	69.11	69.08	68.9	69.35	69.1	69.36	68.97	69.54	68.99	69.19	68.8	69.97	69.76	70.14	70.22	70.15	69.95	70.49	70.14	73.95	71.81	73.82	73.87	76.08	77.86	76.22	76.45	77.21	84.85
50	Exercitatus varius CCUG15568T	68.21	68.47	66.6	68.47	68.77	68.66	66.43	68.37	68.45	69.46	69.56	68.81	68.94	68.04	67.72	68.67	68.8	68.88	69.01	69.16	69.03	69.13	69.17	69.1	69.09	68.8	69.96	68.87	69.05	67.95	69.2	69.23	69.54	69.6	69.54	69.6	69.68	69.31	73.49	71.16	73.38	74.16	75.06	78.41	75.58	75.8	76.14	80.77
51	Actinobacillus succinogenes 130ZT	68.2	68.45	66.38	68.32	68.65	68.36	66.27	68.44	68.36	68.86	68.98	68.49	68.84	68.03	67.61	68.37	68.71	69.02	68.79	69.1	68.76	68.58	69.14	69.05	69.03	68.58	68.91	68.57	68.7	68.17	68.97	69.6	69.66	69.63	69.67	69.45	69.76	69.17	73.3	71.14	73.22	73.83	74.92	78.54	75.69	75.72	75.99	80.06
52	Haemophilus felis CCUG 31170T	69.32	68.98	67.21	69.68	69.56	69.69	67.35	69.03	68.7	70.68	69.31	69.76	69.9	68.96	68.81	70.5	69.59	68.89	69.28	68.75	68.7	68.74	69.08	68.97	69.16	68.24	68.59	68.3	68.38	67.88	68.92	68.63	69.09	69.11	68.84	68.58	69.24	68.69	72.76	72.06	73.12	72.49	72.13	73.33	72.19	72.56	71.95	72.63
53	Pasteurella dagmatis NCTC11617T	70.05	69.62	67.61	70.18	70.28	70.66	67.8	68.82	69.18	70.02	70.34	69.6	70.08	69.5	69.16	70.29	69.92	68.65	69.08	69.09	68.68	68.92	69.24	69.06	69.3	68.66	69.28	68.86	69.09	68.16	68.95	69.25	69.34	69.42	69.43	69.3	69.3	69.01	74.31	73.15	74.87	73.46	73.84	74.78	73.82	73.87	73.29	74.36
54	Pasteurella multocida ATCC 43137T	69.95	69.76	67.38	70.1	70.26	70.36	67.41	68.64	69.16	70.05	69.92	69.39	69.93	69.25	68.76	69.74	69.78	68.33	68.84	68.61	68.37	68.43	68.85	68.76	68.83	68.51	68.89	68.59	68.65	68.15	68.69	68.7	69.03	68.9	69.04	68.83	69.01	68.67	74.11	73.28	75.08	73.63	73.32	74.45	73.32	73.38	73.07	73.94
55	Pasteurella canis NCTC11621T	69.97	69.8	67.34	70.35	70.42	70.51	67.43	68.58	69.03	69.72	69.87	69.16	69.74	69.33	68.67	69.62	69.36	68.29	68.74	68.28	68.47	68.39	68.66	68.65	68.72	68.45	68.64	68.43	68.56	68.08	68.69	68.52	68.83	68.83	68.95	68.58	68.75	68.8	74.2	73.4	75.17	73.81	73.67	74.61	73.66	73.9	73.2	74.14
56	Pasteurella oralis CCM 7950T	69.38	69.47	67.4	70.18	70.18	70.51	67.11	68.78	68.82	69.89	69.43	69.01	69.71	69.24	68.58	69.45	69.43	68.17	68.94	68.54	68.42	68.48	68.79	68.7	68.83	68.13	68.58	68.34	68.48	68.08	68.51	68.6	68.92	68.7	68.8	68.56	68.73	68.47	74	73.07	74.85	73.53	73.38	74.67	73.58	73.56	73.08	74.15
57	Actinobacillus delphinicola M906/93/5T	65.49	65.12	63.88	64.92	64.61	65.03	64.69	65.03	64.49	65.64	65.5	65.09	65.01	65.45	65.12	65.38	65.4	64.69	64.86	64.46	64.82	64.23	64.85	64.73	64.78	65.07	64.91	64.55	64.63	64.75	64.66	64.57	64.83	64.92	64.55	64.68	64.59	64.87	66.99	66.87	66.89	67.07	66.7	67.44	67.23	66.87	66.85	67.43
58	Bisgaardia hudsonensis DSM 28231T	68.17	68.32	66.58	68.75	68.51	69.17	67.41	67.86	67.78	69.14	69.27	68.8	68.74	69.43	68.49	68.8	68.3	68.04	68.08	67.91	68	68.01	68.3	68.14	68.28	67.65	68.38	67.79	67.73	67.41	68.16	67.63	67.98	68.14	68.61	67.82	68.5	68.02	72.63	71.47	72.58	72.11	71.88	73.16	72.33	72.76	72.14	72.3
59	Avibacterium gallinarum DSM 17481T	69.86	70.63	68.06	70.01	70.12	70.56	67.52	68.77	69.01	69.8	70.01	69.66	69.52	68.66	68.59	69.55	69.45	68.69	68.79	68.82	68.69	68.84	69.28	68.71	69.03	68.74	68.66	68.65	68.92	68.1	68.95	68.7	69.23	69.22	69.52	69	69.06	68.95	73.83	72.86	73.91	73.7	73.71	74.56	73.62	73.75	73.49	74.55
60	Seminibacterium arietis CCUG 61707T	68.83	69.14	66.48	68.9	68.95	69.03	66.55	68.22	68.15	68.96	68.72	68.72	68.88	68.25	67.97	68.78	68.49	67.96	68.39	68.33	68.11	67.99	68.44	68.11	67.93	67.32	67.89	67.13	67.46	67.24	68.11	67.75	68.31	67.92	68.27	68.06	68.35	67.94	72.63	71.82	72.95	72.75	72.84	73.52	72.52	72.51	71.94	72.94
61	Necropsobacter rosorum CC00832T	69.18	69.45	67.91	69.53	70.06	70.02	66.81	68.14	68.15	69.47	69.16	69.21	69.34	68.29	68.02	68.99	68.91	67.9	68.1	68.34	67.98	67.96	68.44	68.15	68.24	68.14	68.34	68.07	68.18	67.75	68.31	68.4	68.69	68.92	68.84	68.44	68.73	68.35	74.13	72.97	74.44	74.67	74.62	74.86	73.64	73.73	73.45	74.33
62	Caviibacterium pharyngocola 7.3T	69.23	69.47	67.56	70.39	70.09	70.17	67	68.83	68.6	70.06	69.52	69.58	69.57	69.07	68.62	69.39	69.09	68.47	68.65	68.37	68.65	68.19	69.18	68.74	68.87	68.48	68.87	68.46	68.62	68.06	68.81	69.08	69.35	69.22	69.04	69.02	69.13	69.17	75.13	73.36	74.44	75.12	74.5	75.89	74.17	74.21	73.87	75.1
63	Histophilus somni DSM 23850T	69.07	69.28	67.11	69.62	69.46	69.71	67.25	69.11	68.98	70.16	69.62	69.68	69.96	68.83	68.93	70.15	69.45	68.84	69.74	69.25	69.21	68.73	69.48	69.65	69.44	68.78	69.14	68.54	68.65	68.23	69.29	69.2	69.48	69.3	69.21	69.32	69.32	69.15	73.61	72.68	73.83	73.52	73.38	74.51	73.56	73.23	73.32	74.26
64	Canicola haemoglobinophilus CCUG 3714T	68.93	69.11	67.27	70.04	69.9	70	68.02	68.89	68.94	70.31	69.6	69.3	70.26	69.21	68.99	70.71	69.51	68.85	69.4	68.93	68.86	68.88	69.35	69.13	69.11	68.91	69.12	68.4	68.72	68.11	69.36	69.4	69.85	69.67	69.72	69.54	69.57	69.27	74.32	72.56	74.4	74.07	73.94	74.95	73.68	73.45	73.33	74.77
65	Pasteurella aerogenes NCTC13378T	69.76	70.09	67.74	69.77	70.35	70.44	67.41	69.18	69.33	70.95	70.92	69.91	70.05	69.24	68.84	69.92	69.53	68.88	69.19	69.57	68.76	68.87	69.29	69.04	69.25	68.98	70.1	68.83	68.86	68.37	69.36	69.23	69.54	69.53	69.73	69.23	69.57	69.38	74.51	73.29	74.89	74.45	74.59	75.21	74.08	74.38	74.2	75.67
66	Pasteurella mairii NCTC10699T	69.35	69.64	67.49	69.84	69.83	70.09	67.4	68.95	69.36	70.48	70.26	69.66	69.45	69.05	68.53	69.71	69.35	68.85	68.94	68.89	68.77	68.5	69.37	68.99	69.22	68.47	69.23	68.32	68.33	68.07	69.24	69.03	69.28	69.32	69.23	69.17	69.24	68.99	74.44	73.28	74.92	74.39	74.11	75.34	73.92	73.98	73.99	75.15
67	Actinobacillus seminis NCTC10851T	69.19	69.53	67.72	70.04	70.12	70.39	67.26	69.17	69.49	70.5	69.77	69.64	69.49	68.78	68.46	69.54	69.31	68.96	69.1	68.94	68.86	68.63	69.35	69.06	69.32	68.68	69.16	68.26	68.29	67.84	68.97	68.9	69.14	69.32	68.95	69.06	69.23	69.06	74.35	73.17	74.52	74.35	74.03	75.4	73.81	73.83	74.06	75.23
68	Actinobacillus seminis ATCC 15768T	69.44	69.77	67.76	70.23	70.41	70.52	67.46	69.41	69.56	70.64	70.04	69.77	69.74	68.93	68.65	69.65	69.47	69.11	69.2	69.02	69	68.75	69.51	69.15	69.4	68.87	69.29	68.39	68.43	67.95	69.17	68.89	69.28	69.45	69.19	69.22	69.47	69.15	74.5	73.31	74.69	74.45	74.15	75.52	73.99	74	74.15	75.35
69	Aggregatibacter actinomycetemcomitans DSM 8324T	69.26	69.53	67.1	69.57	69.46	69.61	67.18	68.57	68.41	69.19	69.02	68.96	69.39	68.43	68.41	68.88	69.26	68.12	68.62	68.64	67.89	68.13	68.65	68.45	68.57	68.56	68.37	68.58	68.63	67.46	68.42	68.26	68.57	68.7	68.92	68.68	68.86	68.64	73.59	72.64	73.94	73.48	73.51	74.43	73.51	73.71	72.79	74.04
70	Aggregatibacter segnis NCTC 10977T	69.2	69.86	67.3	69.63	69.69	69.63	67.43	68.39	68.19	69.18	69.49	69.17	69.5	68.87	68.41	69.05	69.28	68.64	68.66	68.91	67.92	68.12	68.57	68.41	68.73	69.56	68.7	69.19	69.26	67.95	68.84	68.83	69.26	69.33	69.18	69.04	69.16	69.12	73.54	72.86	74.05	73.5	73.88	74.86	73.8	74.22	73.36	74.29
71	Aggregatibacter aphrophilus NCTC 5906T	69.27	69.57	67.24	69.52	69.41	69.87	67.44	68.72	68.43	69.47	69.38	69	69.49	68.47	68.58	69.13	69.43	68.42	68.93	68.74	68.31	68.45	68.88	68.65	68.71	69.33	68.71	69.07	69.19	67.53	68.79	68.68	68.84	68.98	69.11	69.02	69.13	69.01	73.33	72.6	73.84	73.21	73.38	74.22	73.51	73.56	73.03	74.43
72	Aggregatibacter kilianii PN_528T	69.42	69.61	67.18	69.23	69.31	69.63	67.57	68.49	68.34	69.35	69.58	69.06	69.45	68.32	68.35	68.73	69.19	68.53	68.82	68.96	68.22	68.43	68.75	68.61	68.73	69.13	68.71	69.14	69.26	67.48	68.73	68.71	69.04	68.99	69.15	68.89	69.06	69.05	73.5	72.51	73.96	73.2	73.95	74.22	73.69	73.65	72.78	74.38
73	Haemophilus parainfluenzae NCTC 7857T	68.97	69.36	66.95	68.74	69.07	69.17	67.66	68.58	68.42	69.62	69.43	68.8	69.54	68.69	68.59	69.1	69.45	69.15	68.99	69.23	68.69	68.91	69.22	68.88	68.99	70.7	69.51	70.44	70.64	68.28	69.37	69.47	69.42	69.56	69.67	69.55	69.65	69.79	73.43	72.11	73.81	73	73.45	74.76	74.27	74.4	73.11	74.77
74	Haemophilus pittmaniae NCTC 13334T	68.37	68.77	66.63	68.31	68.37	68.38	66.65	67.61	67.99	68.6	68.44	68.36	68.94	67.86	67.79	68.54	68.51	67.98	68.07	67.87	67.8	67.77	68.02	67.93	68.01	69.87	68.22	69.06	68.92	67.44	68.24	68.36	68.67	68.54	68.54	68.34	68.53	68.74	72.23	71.03	72.13	72.2	72.34	73.48	72.69	72.69	71.82	73.4
75	Haemophilus aegyptius NCTC 8502T	68.67	69.07	67.06	69.41	68.99	69.35	67.22	68.81	68.31	69.66	68.81	69.13	69.57	68.59	68.66	69.42	69.5	68.75	69.25	68.56	68.69	68.42	69.32	68.96	68.84	69.6	68.66	70.74	70.19	67.64	69.47	69.29	69.64	69.64	69.35	69.45	69.69	69.93	73.66	72.17	73.27	72.9	73.47	74.44	73.85	73.85	73.05	74.22
76	Haemophilus influenzae NCTC 8143T	68.77	69.29	67.03	69.31	69.41	69.34	67.38	68.59	68.4	69.68	68.87	69.11	69.81	68.74	68.68	69.43	69.51	68.8	69.19	68.54	68.69	68.5	69.43	68.92	69.18	70.12	68.93	70.83	70.57	67.85	69.41	69.41	69.65	69.62	69.54	69.51	69.66	69.95	73.63	72.26	73.4	72.89	73.45	74.53	73.69	73.9	73.03	74.49
77	"Haemophilus quentini" MP1T	68.33	68.69	66.69	69.18	68.87	69	67.07	68.58	68	69.13	68.16	68.19	69.31	68.32	68.36	68.92	69.09	68.31	68.87	68.12	68.2	67.96	69.13	68.46	68.69	70.05	68.4	69.91	70.48	67.7	69.07	69.17	69.18	69.22	69.16	69.05	69.28	69.28	73.61	71.57	73.23	72.97	73.23	74.41	73.39	73.83	72.86	74.32
78	Haemophilus seminalis SZY H1T	68.77	69.28	66.71	68.9	68.9	69.22	67.17	68.27	67.99	69.21	68.9	68.59	69.17	68.51	68.16	69.07	68.83	68.41	68.53	68.47	68.31	68.28	68.89	68.53	68.66	69.96	68.73	70.22	70.35	67.88	69	69.16	69.15	69.3	69.35	69.05	69.25	69.22	73.62	71.79	73.3	72.67	73.46	74.23	73.81	73.84	72.61	74.05
79	Haemophilus haemolyticus CCUG 12834T	68.88	69.45	66.76	69.18	69.44	69.56	67.44	68.6	68.21	69.54	69.14	68.89	69.38	68.58	68.39	69.2	69.22	68.66	69	68.71	68.51	68.64	69.02	68.64	69.03	70.4	68.77	70.47	70.79	67.79	69.33	69.22	69.45	69.49	69.18	69.32	69.43	69.39	73.81	72.11	73.21	73	73.51	74.52	73.66	73.87	73.21	74.43
80	Rodentibacter myodis Ac151T	68.57	68.67	66.9	68.76	68.68	68.87	66.93	68.4	68.37	69.43	69.22	68.77	69.07	68.49	68.1	69.33	68.92	68.79	69.13	68.52	68.91	68.32	69.33	68.96	68.78	69.18	69.21	69.03	69.45	67.88	69.24	69.11	69.43	69.17	68.86	69.35	69.19	69.36	73.38	71.88	72.9	72.86	72.72	74.29	73.51	73.34	72.94	74.13
81	Rodentibacter abscessus THUN1654T	68.78	68.89	66.73	69.05	68.97	68.92	67.02	68.82	68.61	69.55	69.36	68.86	69.24	68.53	68.22	69.24	69.1	68.74	69.1	69.17	68.43	68.33	69.24	68.81	69.03	69.25	69.21	69.44	69.46	67.8	69.45	69.16	69.52	69.5	69.6	69.53	69.64	69.23	73.98	71.86	73.66	72.63	73.28	74.38	73.37	73.55	72.93	74
82	Rodentibacter haemolyticus DSM 111151T	68.45	68.45	66.7	68.89	68.7	68.9	66.88	68.71	67.87	69.46	69.03	68.84	68.97	68.49	68.19	69.26	68.71	68.59	68.92	68.64	68.47	68.05	69.24	68.72	68.87	69.33	69.22	69.13	69.35	67.65	69.34	69.12	69.31	69.14	68.93	69.3	69.21	69.19	73.79	71.43	73.04	72.57	72.73	74.07	73.31	73.32	72.65	74.27
83	Rodentibacter trehalosifermentans H1987082031T	68.35	68.57	66.62	68.63	68.36	69.06	66.65	68.49	68.22	69.66	68.84	69.02	69.12	68.2	68.2	69.58	68.63	68.75	68.96	68.22	68.65	68.12	68.98	68.56	68.83	69.26	68.75	69.19	69.48	68	69.14	68.82	69.16	69.17	68.83	69.02	69.19	69.05	73.6	71.71	72.71	72.45	72.73	73.81	73.36	73.22	72.56	73.8
84	Rodentibacter heidelbergensis Ac69T	69.09	69.31	66.96	68.97	69.2	69.24	67.36	68.51	68.6	69.86	69.75	69.74	69.46	68.64	68.39	69.72	69.41	69.09	69.2	69.18	68.66	68.61	69.19	68.96	68.94	69.49	69.59	69.57	69.65	68.06	69.52	69.27	69.59	69.48	69.78	69.59	69.8	69.6	73.53	72.37	73.62	72.69	73.31	73.9	73.78	73.79	72.83	74.17
85	Rodentibacter rarus CCUG 17206T	68.69	69	66.55	68.8	68.85	68.95	66.71	68.73	68.62	69.42	69.08	69.14	69.29	68.59	68.17	69.19	68.91	68.66	69.07	68.67	68.44	68.47	69.19	68.63	68.95	69.3	68.92	69.52	69.62	67.96	69.32	68.83	69.16	69.08	69.56	69.19	69.36	69.15	73.32	71.88	73.13	72.68	72.96	74.13	73.56	73.58	72.47	73.98
86	Rodentibacter ratti F75T	68.73	69.12	66.89	69.12	69.5	69.35	67.31	68.64	68.86	69.68	69.53	69	69.46	68.69	68.11	69.44	69.23	68.98	69.28	69.15	68.81	68.74	69.35	68.91	69.15	69.61	69.37	69.76	69.95	68.05	69.55	69.19	69.58	69.48	69.82	69.64	69.51	69.16	73.78	72.13	73.95	72.62	73.5	74.5	73.74	73.82	73.05	74.29
87	Rodentibacter pneumotropicus ATCC 35149T	68.62	68.84	66.73	69.04	69.13	68.99	67.14	68.62	68.7	69.49	69.22	69.21	69.31	68.72	68.41	69.2	69.15	68.81	69.09	69.16	68.69	68.68	69.24	68.91	68.95	69.37	69.26	69.3	69.69	67.81	69.32	69.08	69.4	69.04	69.66	69.62	69.53	69.51	73.41	71.8	73.59	72.75	73.48	74.2	73.71	73.76	72.96	74.12
88	Rodentibacter mrazii Ppn418T	68.29	68.57	66.68	68.72	68.79	68.96	67.13	68.27	68.74	69.3	69.26	69.11	68.81	68.31	68.15	69.25	68.47	68.62	68.95	68.71	68.78	68.43	68.88	68.74	68.68	69.2	68.99	69.34	69.47	67.82	68.88	68.58	68.86	68.85	69.07	69.06	68.84	68.84	73.1	71.74	73.57	72.46	72.36	74.06	73.2	73.09	72.3	73.96
89	Rodentibacter caecimuris DSM 28627T	68.46	68.8	66.65	68.68	68.75	68.84	66.79	68.39	68.35	69.16	68.74	68.95	69.27	68.5	68.15	68.94	68.89	68.52	68.85	68.73	68.48	68.6	69.22	68.73	68.54	69.45	68.81	69.35	69.88	67.75	69.08	68.75	69.24	69.05	69.37	69.35	69.13	69.12	72.91	71.53	73.21	72.26	72.69	73.96	73.14	73.53	72.37	73.92
90	"Rodentibacter heylii" ATCC 12555	67.99	68.42	66.57	68.69	68.28	68.53	66.69	68.52	68.1	69.29	68.97	69.06	69.02	68.53	68.14	69.05	68.75	68.75	68.74	68.2	68.47	68.01	69.24	68.72	68.69	69.45	69.04	69.32	69.56	67.84	69.01	68.81	69.14	69.01	68.85	69.49	69	69.13	72.94	71.48	72.83	72.16	72.35	73.89	73.29	73.29	72.52	73.92
[truncated: 42 more columns]

## Sheet: Table S7
Supplemental Information S7. Pairwise ANI values, with values above 90% highlighted in pink, between 80–90% in yellow, and below 80% in green, ordered according to the core-genome phylogenomic tree. (FASTANI)
Order Tree	Type Strain	Mergibacter septicus 27517-4-I1T	Gallibacterium anatis F149T	Spirabiliibacterium mucosae 20609_3T	Chelonobacter oris 1662T	Pasteurella testudinis NCTC 12150T	Testudinibacter aquarius DSM 28140T	Phocoenobacter uteri NCTC 12872T	Bibersteinia trehalosi DSM 23101T	Nicoletella semolina DSM 16380T	Actinobacillus indolicus AIFJ1607	Glaesserella parasuis CCUG 3712T	Muribacter muris Ackerman80-443DT	Ursidibacter maritimus Pb43106T	Otariodibacter oris Baika1T	Vespertiliibacter pulmonis CCUG 64585T	Frederiksenia canicola DSM 25797T	Haemophilus paracuniculus CCUG 43573T	Mannheimia cairinae AT1T	Mannheimia granulomatis DSM 19156T	Mannheimia haemolytica DSM 10531T	Mannheimia pernigra 17CN0883T	"Mannheimia ovis" ZY170218	Mannheimia varigena 177T	Mannheimia indoligenes M14.4T	Mannheimia bovis ZY190616T	Haemophilus sputorum CCUG 13788T	Actinobacillus minor NM305T	Haemophilus parahaemolyticus NCTC 8479T	Haemophilus paraphrohaemolyticus CCUG 3718T	Haemophilus ducreyi CIP 54.2T	Actinobacillus vicugnae W16181T	Actinobacillus arthritidis CCUG24862T	Actinobacillus pleuropneumoniae 4074T	Actinobacillus lignieresii NCTC4189T	Actinobacillus equuli NCTC8529T	Actinobacillus capsulatus DSM 19761T	Actinobacillus suis ATCC 33415T	Actinobacillus ureae ATCC 25976T	Cricetibacter osteomyelitidis DSM 28404T	Volucribacter psittacicida DSM 15534T	Conservatibacter flavescens 7.4T	Mesocricetibacter intestinalis DSM 28403T	"Emayella augustorita" LIM206	Basfia succiniciproducens JF4016T	Mannheimia massilioguelmaensis MG13TT	Pasteurella bettyae CCUG 2042T	Lonepinella koalarum ACM3666T	Actinobacillus porcinus NM319T
1	Mergibacter septicus 27517-4-I1T	100	0	0	0	0	0	0	0	0	0	0	0	0	0	0	0	0	0	0	0	0	0	0	0	0	0	0	0	0	0	0	0	0	0	0	0	0	0	0	77.6198	0	0	0	0	77.6849	0	0	0
2	Gallibacterium anatis F149T	0	100	0	0	0	0	0	0	0	0	0	0	0	0	0	0	0	0	0	0	0	0	0	0	0	0	0	0	0	0	0	0	0	0	0	0	0	0	0	0	0	0	0	0	0	0	0	0
3	Spirabiliibacterium mucosae 20609_3T	0	0	100	77.2635	77.5991	77.7105	0	0	0	0	0	0	0	0	0	0	0	0	0	0	0	0	0	0	0	0	0	0	0	0	0	0	0	0	0	0	0	0	0	0	0	0	0	0	0	0	0	0
4	Chelonobacter oris 1662T	0	0	77.2635	100	80.5996	79.4233	0	0	0	0	0	0	0	0	0	0	0	0	0	0	0	0	0	0	0	0	0	0	0	0	0	0	0	0	0	0	0	0	0	0	0	0	0	0	0	0	0	0
5	Pasteurella testudinis NCTC 12150T	0	0	77.5991	80.5996	100	82.3483	0	0	0	0	0	0	0	0	0	0	0	0	0	0	0	0	0	0	0	0	0	0	0	0	0	0	0	0	0	0	0	0	0	0	0	0	0	0	0	0	0	0
6	Testudinibacter aquarius DSM 28140T	0	0	77.7105	79.4233	82.3483	100	0	0	0	0	0	0	0	0	0	0	0	0	0	0	0	0	0	0	0	0	0	0	0	0	0	0	0	0	0	0	0	0	0	0	0	0	0	0	0	0	0	0
7	Phocoenobacter uteri NCTC 12872T	0	0	0	0	0	0	100	0	0	78.6292	78.1384	0	78.1512	78.564	78.4964	0	0	77.8982	0	0	78.2842	78.2209	78.1597	77.8719	78.6854	78.0275	78.3033	0	0	77.6349	78.245	78.9302	0	0	79.0655	0	78.9027	0	0	0	0	0	0	0	0	0	0	0
8	Bibersteinia trehalosi DSM 23101T	0	0	0	0	0	0	0	100	77.8857	78.7114	78.9179	78.0619	78.3811	78.1858	77.9593	78.4166	78.4234	78.306	78.7616	80.7588	78.6095	79.0834	79.2238	78.8431	78.6645	78.2273	78.3646	78.4682	78.3654	0	78.25	78.5862	78.4304	78.6018	78.4029	78.3768	78.5392	78.1856	0	0	0	0	0	0	0	0	0	0
9	Nicoletella semolina DSM 16380T	0	0	0	0	0	0	0	77.8857	100	78.182	78.1623	78.1022	77.7393	78.171	78.1275	78.1556	0	78.0079	78.2037	77.8934	77.8044	77.7127	78.0866	77.8064	78.0922	0	78.3751	78.1668	0	77.7878	78.0946	78.4399	0	0	78.9502	0	78.5424	78.3585	0	0	0	0	0	0	0	0	0	0
10	Actinobacillus indolicus AIFJ1607	0	0	0	0	0	0	78.6292	78.7114	78.182	100	88.7924	78.6692	79.2333	78.6849	78.9985	79.119	78.6611	78.6505	78.704	78.5203	78.9836	78.9741	79.3686	78.8844	79.1861	78.762	82.9628	79.1895	78.9288	78.4439	78.6112	79.0826	78.7192	79.2252	79.4059	78.8652	79.5184	78.9758	0	0	0	0	0	0	0	0	0	80.7619
11	Glaesserella parasuis CCUG 3712T	0	0	0	0	0	0	78.1384	78.9179	78.1623	88.7924	100	78.6652	79.2254	78.4533	78.3754	79.2455	78.6349	78.8179	78.5061	78.8262	78.4931	78.5963	78.8585	78.6597	78.9407	78.5749	83.4731	78.7703	78.7571	78.2863	78.8073	78.8117	78.839	78.8507	78.7817	78.3897	79.0336	78.7421	0	0	0	0	0	0	0	0	0	81.0141
12	Muribacter muris Ackerman80-443DT	0	0	0	0	0	0	0	78.0619	78.1022	78.6692	78.6652	100	78.2156	0	78.3512	78.6639	78.2862	77.9528	77.7589	78.2356	0	77.815	78.1253	77.9956	78.0975	0	78.5156	77.7869	78.2128	0	0	78.158	77.5268	77.7544	77.8903	77.784	78.2526	77.9197	0	0	0	0	0	0	0	0	0	0
13	Ursidibacter maritimus Pb43106T	0	0	0	0	0	0	78.1512	78.3811	77.7393	79.2333	79.2254	78.2156	100	78.8379	78.9004	78.8898	78.1161	78.4289	78.561	78.0386	78.3183	78.2603	78.4492	78.15	78.1972	78.34	78.5584	78.4468	78.6322	77.8243	78.4585	78.3146	77.5768	78.0247	78.4218	78.2819	78.3081	78.2112	0	77.4358	0	0	0	0	77.8672	0	77.5898	78.0169
14	Otariodibacter oris Baika1T	0	0	0	0	0	0	78.564	78.1858	78.171	78.6849	78.4533	0	78.8379	100	78.4559	78.5114	0	78.2279	77.9614	77.8171	78.5896	78.3987	78.6657	77.9006	78.7562	78.4058	77.9673	79.0524	78.3652	77.891	78.1715	78.7437	77.9343	79.2597	78.7572	78.1957	78.838	78.1247	0	0	0	0	0	0	0	0	0	0
15	Vespertiliibacter pulmonis CCUG 64585T	0	0	0	0	0	0	78.4964	77.9593	78.1275	78.9985	78.3754	78.3512	78.9004	78.4559	100	78.4519	0	78.0804	78.0811	77.9451	78.7253	78.5892	78.6166	78.1851	79.0837	78.2643	77.7299	79.1341	78.6111	78.4994	78.2317	78.9697	0	79.2682	79.2207	77.943	79.0798	78.2383	0	77.5713	0	0	0	0	0	0	0	0
16	Frederiksenia canicola DSM 25797T	0	0	0	0	0	0	0	78.4166	78.1556	79.119	79.2455	78.6639	78.8898	78.5114	78.4519	100	78.5515	78.1816	78.3514	78.0873	78.375	78.1175	78.5143	78.1894	78.2294	78.2539	78.9318	78.1334	78.3954	0	78.2291	78.1408	78.1146	78.2008	78.2208	78.2015	78.6853	78.3509	0	0	0	0	0	0	0	0	0	0
17	Haemophilus paracuniculus CCUG 43573T	0	0	0	0	0	0	0	78.4234	0	78.6611	78.6349	78.2862	78.1161	0	0	78.5515	100	78.6059	78.2778	78.349	78.1697	78.177	78.6481	78.238	78.2407	77.9807	78.6866	78.2444	78.3294	0	78.3376	78.3704	77.9953	78.4021	78.2768	78.552	78.4426	78.2918	0	0	0	0	0	0	0	0	0	0
18	Mannheimia cairinae AT1T	0	0	0	0	0	0	77.8982	78.306	78.0079	78.6505	78.8179	77.9528	78.4289	78.2279	78.0804	78.1816	78.6059	100	81.0109	81.1548	80.5401	80.2412	80.7166	81.2417	80.9891	78.9353	79.0451	78.9101	79.1321	78.2081	79.1793	79.265	78.7086	79.0085	79.2242	79.1666	79.2187	79.0467	0	0	0	0	0	0	78.1564	78.1794	0	78.2361
19	Mannheimia granulomatis DSM 19156T	0	0	0	0	0	0	0	78.7616	78.2037	78.704	78.5061	77.7589	78.561	77.9614	78.0811	78.3514	78.2778	81.0109	100	81.4659	80.6957	80.6184	82.0524	82.6953	82.3668	78.534	78.9005	78.5972	78.7049	78.2061	78.757	79.0781	78.9153	79.1529	78.7791	79.0709	78.8497	78.8126	0	0	0	0	0	0	0	0	0	0
20	Mannheimia haemolytica DSM 10531T	0	0	0	0	0	0	0	80.7588	77.8934	78.5203	78.8262	78.2356	78.0386	77.8171	77.9451	78.0873	78.349	81.1548	81.4659	100	82.1568	83.6225	82.7133	82.9504	82.7605	78.4139	79.2607	78.7373	78.8225	78.1472	78.8516	79.1774	78.745	78.9509	79.1771	78.9767	78.9505	79.1	0	0	0	0	0	0	0	0	0	78.0735
21	Mannheimia pernigra 17CN0883T	0	0	0	0	0	0	78.2842	78.6095	77.8044	78.9836	78.4931	0	78.3183	78.5896	78.7253	78.375	78.1697	80.5401	80.6957	82.1568	100	97.5953	83.8147	84.472	84.3672	78.5561	78.5864	79.0846	78.6513	78.5547	78.7283	79.0013	78.5389	79.1872	79.2869	78.5544	79.1059	78.5229	0	0	0	0	0	0	0	0	0	0
22	"Mannheimia ovis" ZY170218	0	0	0	0	0	0	78.2209	79.0834	77.7127	78.9741	78.5963	77.815	78.2603	78.3987	78.5892	78.1175	78.177	80.2412	80.6184	83.6225	97.5953	100	83.7523	84.3817	84.1714	78.2951	78.4034	79.0251	78.5468	78.2971	78.6806	78.9253	78.2347	79.0423	79.1867	78.4697	78.9731	78.5802	0	0	0	0	0	0	0	0	0	0
23	Mannheimia varigena 177T	0	0	0	0	0	0	78.1597	79.2238	78.0866	79.3686	78.8585	78.1253	78.4492	78.6657	78.6166	78.5143	78.6481	80.7166	82.0524	82.7133	83.8147	83.7523	100	89.446	88.3093	78.8328	79.0684	79.5036	79.0539	78.1675	78.9056	79.435	79.0278	79.5266	79.4141	79.2971	79.5519	78.7899	0	0	0	0	0	0	0	0	0	78.416
24	Mannheimia indoligenes M14.4T	0	0	0	0	0	0	77.8719	78.8431	77.8064	78.8844	78.6597	77.9956	78.15	77.9006	78.1851	78.1894	78.238	81.2417	82.6953	82.9504	84.472	84.3817	89.446	100	93.0183	78.5685	78.9268	78.5911	78.7102	78.1809	78.9803	79.168	78.8687	79.2485	79.3587	79.0551	79.0585	79.1163	0	0	0	0	0	0	0	0	0	0
25	Mannheimia bovis ZY190616T	0	0	0	0	0	0	78.6854	78.6645	78.0922	79.1861	78.9407	78.0975	78.1972	78.7562	79.0837	78.2294	78.2407	80.9891	82.3668	82.7605	84.3672	84.1714	88.3093	93.0183	100	78.6603	78.9891	79.5549	78.7643	78.1857	79.1254	79.7166	79.1292	79.6953	79.674	79.1357	79.4642	79.0435	0	0	0	0	0	0	0	0	0	78.272
26	Haemophilus sputorum CCUG 13788T	0	0	0	0	0	0	78.0275	78.2273	0	78.762	78.5749	0	78.34	78.4058	78.2643	78.2539	77.9807	78.9353	78.534	78.4139	78.5561	78.2951	78.8328	78.5685	78.6603	100	79.3182	81.4263	81.1673	78.1745	79.0297	79.2756	78.6694	78.7368	79.492	79.1144	79.3914	79.5043	0	0	0	0	0	0	0	79.2864	0	78.7575
27	Actinobacillus minor NM305T	0	0	0	0	0	0	78.3033	78.3646	78.3751	82.9628	83.4731	78.5156	78.5584	77.9673	77.7299	78.9318	78.6866	79.0451	78.9005	79.2607	78.5864	78.4034	79.0684	78.9268	78.9891	79.3182	100	79.6678	79.7438	78.1888	79.1033	79.0501	78.9476	79.2364	79.4068	79.0152	79.5106	79.3465	0	0	0	0	0	0	0	0	0	82.2945
28	Haemophilus parahaemolyticus NCTC 8479T	0	0	0	0	0	0	0	78.4682	78.1668	79.1895	78.7703	77.7869	78.4468	79.0524	79.1341	78.1334	78.2444	78.9101	78.5972	78.7373	79.0846	79.0251	79.5036	78.5911	79.5549	81.4263	79.6678	100	91.0152	78.6535	79.1461	79.1146	78.9023	79.4382	79.5982	78.9691	79.6161	79.8398	0	0	0	0	0	0	0	0	0	78.7016
29	Haemophilus paraphrohaemolyticus CCUG 3718T	0	0	0	0	0	0	0	78.3654	0	78.9288	78.7571	78.2128	78.6322	78.3652	78.6111	78.3954	78.3294	79.1321	78.7049	78.8225	78.6513	78.5468	79.0539	78.7102	78.7643	81.1673	79.7438	91.0152	100	78.2842	78.9783	79.0863	78.7794	78.9288	79.2516	78.8145	79.1996	79.699	0	0	0	0	0	0	0	0	0	78.9116
30	Haemophilus ducreyi CIP 54.2T	0	0	0	0	0	0	77.6349	0	77.7878	78.4439	78.2863	0	77.8243	77.891	78.4994	0	0	78.2081	78.2061	78.1472	78.5547	78.2971	78.1675	78.1809	78.1857	78.1745	78.1888	78.6535	78.2842	100	79.4397	78.8767	78.6274	78.8097	79.1624	79.0956	78.8399	78.7349	0	0	0	0	0	0	77.9287	77.6439	77.5958	0
31	Actinobacillus vicugnae W16181T	0	0	0	0	0	0	78.245	78.25	78.0946	78.6112	78.8073	0	78.4585	78.1715	78.2317	78.2291	78.3376	79.1793	78.757	78.8516	78.7283	78.6806	78.9056	78.9803	79.1254	79.0297	79.1033	79.1461	78.9783	79.4397	100	82.3808	81.4629	81.5833	83.7501	83.1214	83.5623	83.3371	0	0	0	0	0	0	77.7097	0	0	78.5632
32	Actinobacillus arthritidis CCUG24862T	0	0	0	0	0	0	78.9302	78.5862	78.4399	79.0826	78.8117	78.158	78.3146	78.7437	78.9697	78.1408	78.3704	79.265	79.0781	79.1774	79.0013	78.9253	79.435	79.168	79.7166	79.2756	79.0501	79.1146	79.0863	78.8767	82.3808	100	87.4223	87.588	89.9252	88.2087	89.2475	88.4778	77.7487	0	0	0	0	0	0	0	0	78.8228
33	Actinobacillus pleuropneumoniae 4074T	0	0	0	0	0	0	0	78.4304	0	78.7192	78.839	77.5268	77.5768	77.9343	0	78.1146	77.9953	78.7086	78.9153	78.745	78.5389	78.2347	79.0278	78.8687	79.1292	78.6694	78.9476	78.9023	78.7794	78.6274	81.4629	87.4223	100	96.3673	87.9802	87.3502	88.7051	87.3632	77.5933	0	0	0	0	78.2112	0	0	0	78.351
34	Actinobacillus lignieresii NCTC4189T	0	0	0	0	0	0	0	78.6018	0	79.2252	78.8507	77.7544	78.0247	79.2597	79.2682	78.2008	78.4021	79.0085	79.1529	78.9509	79.1872	79.0423	79.5266	79.2485	79.6953	78.7368	79.2364	79.4382	78.9288	78.8097	81.5833	87.588	96.3673	100	88.2708	87.1124	88.6338	87.3065	77.9769	0	0	0	0	78.743	0	0	0	78.6967
35	Actinobacillus equuli NCTC8529T	0	0	0	0	0	0	79.0655	78.4029	78.9502	79.4059	78.7817	77.8903	78.4218	78.7572	79.2207	78.2208	78.2768	79.2242	78.7791	79.1771	79.2869	79.1867	79.4141	79.3587	79.674	79.492	79.4068	79.5982	79.2516	79.1624	83.7501	89.9252	87.9802	88.2708	100	93.0999	93.8248	92.7211	0	0	0	0	0	0	0	0	0	78.9645
36	Actinobacillus capsulatus DSM 19761T	0	0	0	0	0	0	0	78.3768	0	78.8652	78.3897	77.784	78.2819	78.1957	77.943	78.2015	78.552	79.1666	79.0709	78.9767	78.5544	78.4697	79.2971	79.0551	79.1357	79.1144	79.0152	78.9691	78.8145	79.0956	83.1214	88.2087	87.3502	87.1124	93.0999	100	92.426	91.8028	0	0	0	0	0	77.5224	0	0	0	78.7621
37	Actinobacillus suis ATCC 33415T	0	0	0	0	0	0	78.9027	78.5392	78.5424	79.5184	79.0336	78.2526	78.3081	78.838	79.0798	78.6853	78.4426	79.2187	78.8497	78.9505	79.1059	78.9731	79.5519	79.0585	79.4642	79.3914	79.5106	79.6161	79.1996	78.8399	83.5623	89.2475	88.7051	88.6338	93.8248	92.426	100	94.6666	0	0	0	0	0	0	0	0	0	78.9628
38	Actinobacillus ureae ATCC 25976T	0	0	0	0	0	0	0	78.1856	78.3585	78.9758	78.7421	77.9197	78.2112	78.1247	78.2383	78.3509	78.2918	79.0467	78.8126	79.1	78.5229	78.5802	78.7899	79.1163	79.0435	79.5043	79.3465	79.8398	79.699	78.7349	83.3371	88.4778	87.3632	87.3065	92.7211	91.8028	94.6666	100	0	0	0	0	0	0	0	0	0	78.7267
39	Cricetibacter osteomyelitidis DSM 28404T	0	0	0	0	0	0	0	0	0	0	0	0	0	0	0	0	0	0	0	0	0	0	0	0	0	0	0	0	0	0	0	77.7487	77.5933	77.9769	0	0	0	0	100	77.6744	77.8059	77.3341	77.5926	77.817	0	0	77.6897	77.7409
40	Volucribacter psittacicida DSM 15534T	77.6198	0	0	0	0	0	0	0	0	0	0	0	77.4358	0	77.5713	0	0	0	0	0	0	0	0	0	0	0	0	0	0	0	0	0	0	0	0	0	0	0	77.6744	100	77.8566	0	0	0	77.7562	77.7454	77.3874	77.3616
41	Conservatibacter flavescens 7.4T	0	0	0	0	0	0	0	0	0	0	0	0	0	0	0	0	0	0	0	0	0	0	0	0	0	0	0	0	0	0	0	0	0	0	0	0	0	0	77.8059	77.8566	100	0	0	0	77.5939	77.4898	77.3805	77.2734
42	Mesocricetibacter intestinalis DSM 28403T	0	0	0	0	0	0	0	0	0	0	0	0	0	0	0	0	0	0	0	0	0	0	0	0	0	0	0	0	0	0	0	0	0	0	0	0	0	0	77.3341	0	0	100	77.6571	77.8492	0	0	0	0
43	"Emayella augustorita" LIM206	0	0	0	0	0	0	0	0	0	0	0	0	0	0	0	0	0	0	0	0	0	0	0	0	0	0	0	0	0	0	0	0	0	0	0	0	0	0	77.5926	0	0	77.6571	100	78.0437	0	0	0	0
44	Basfia succiniciproducens JF4016T	0	0	0	0	0	0	0	0	0	0	0	0	0	0	0	0	0	0	0	0	0	0	0	0	0	0	0	0	0	0	0	0	78.2112	78.743	0	77.5224	0	0	77.817	0	0	77.8492	78.0437	100	78.7135	78.6597	78.1671	78.1478
45	Mannheimia massilioguelmaensis MG13TT	77.6849	0	0	0	0	0	0	0	0	0	0	0	77.8672	0	0	0	0	78.1564	0	0	0	0	0	0	0	0	0	0	0	77.9287	77.7097	0	0	0	0	0	0	0	0	77.7562	77.5939	0	0	78.7135	100	97.2914	77.764	78.2777
46	Pasteurella bettyae CCUG 2042T	0	0	0	0	0	0	0	0	0	0	0	0	0	0	0	0	0	78.1794	0	0	0	0	0	0	0	79.2864	0	0	0	77.6439	0	0	0	0	0	0	0	0	0	77.7454	77.4898	0	0	78.6597	97.2914	100	77.7417	78.2716
47	Lonepinella koalarum ACM3666T	0	0	0	0	0	0	0	0	0	0	0	0	77.5898	0	0	0	0	0	0	0	0	0	0	0	0	0	0	0	0	77.5958	0	0	0	0	0	0	0	0	77.6897	77.3874	77.3805	0	0	78.1671	77.764	77.7417	100	78.2464
48	Actinobacillus porcinus NM319T	0	0	0	0	0	0	0	0	0	80.7619	81.0141	0	78.0169	0	0	0	0	78.2361	0	78.0735	0	0	78.416	0	78.272	78.7575	82.2945	78.7016	78.9116	0	78.5632	78.8228	78.351	78.6967	78.9645	78.7621	78.9628	78.7267	77.7409	77.3616	77.2734	0	0	78.1478	78.2777	78.2716	78.2464	100
49	Alitibacter langaaensis DSM 22999T	0	0	0	0	0	0	0	0	0	79.2956	0	0	0	0	0	0	0	78.4336	77.8443	0	0	0	77.9436	0	0	0	79.0233	0	0	0	78.7194	78.5701	78.2535	78.6776	78.8639	78.4782	79.2486	78.9141	77.7194	77.3238	77.5555	0	77.6274	78.2258	78.1988	78.6431	78.0384	79.9915
50	Exercitatus varius CCUG15568T	0	0	0	0	77.2249	0	0	0	0	0	0	0	0	0	0	0	0	0	0	0	0	0	0	0	0	0	0	0	0	0	0	0	0	0	0	0	0	0	77.6486	0	0	77.7556	77.6125	79.7659	0	0	77.9976	79.0358
51	Actinobacillus succinogenes 130ZT	0	0	0	0	0	0	0	0	0	0	0	0	0	0	0	0	0	0	0	0	0	0	0	0	0	0	0	0	0	0	0	0	0	0	0	0	0	0	77.677	0	0	77.5684	77.9413	79.7639	0	0	78.3852	78.3218
52	Haemophilus felis CCUG 31170T	0	0	0	0	0	0	0	0	0	78.6548	78.5204	0	78.2135	0	0	78.7092	0	0	0	0	0	0	0	0	0	0	0	0	0	0	0	0	0	0	0	0	0	0	0	77.5717	0	0	0	0	0	0	77.8361	78.3339
53	Pasteurella dagmatis NCTC11617T	77.8846	0	0	0	0	0	78.3581	0	0	78.6165	77.8072	0	78.1776	78.8307	78.4099	0	0	0	0	0	0	0	0	0	78.7496	0	0	0	0	0	78.0327	0	0	0	78.4783	0	78.9559	0	77.9027	77.836	77.5658	0	0	0	78.1818	78.0622	78.1236	78.2733
54	Pasteurella multocida ATCC 43137T	0	0	0	0	0	0	0	0	0	0	0	0	0	0	0	0	0	0	0	0	0	0	0	0	0	0	0	0	0	0	0	0	0	0	0	0	0	0	78.0533	77.8581	77.7846	0	0	0	78.3446	78.2517	78.2354	78.1134
55	Pasteurella canis NCTC11621T	78.2917	0	0	0	0	0	0	0	0	0	0	0	77.9405	78.7303	78.3219	0	0	0	0	0	0	0	0	0	0	0	0	0	0	77.4959	0	0	0	0	0	0	0	0	0	77.7452	77.7576	0	0	0	78.2173	78.1193	78.2769	77.9483
56	Pasteurella oralis CCM 7950T	77.5101	0	0	0	0	0	0	0	0	0	0	0	77.8387	77.7372	0	0	0	0	0	0	0	0	0	0	0	0	0	0	0	77.0194	0	0	0	0	0	0	0	0	0	77.947	77.7697	0	0	0	78.3109	78.1811	77.546	77.9633
57	Actinobacillus delphinicola M906/93/5T	0	0	0	0	0	0	0	0	0	0	0	0	0	0	0	0	0	0	0	0	0	0	0	0	0	0	0	0	0	0	0	0	0	0	0	0	0	0	0	0	0	0	0	0	0	0	0	0
58	Bisgaardia hudsonensis DSM 28231T	78.0925	0	0	0	0	0	0	0	0	0	0	0	77.4041	78.3188	0	0	0	0	0	0	0	0	0	0	0	0	0	0	0	77.5225	0	0	0	0	0	0	0	0	0	77.8497	77.4377	0	0	0	78.0363	77.9323	77.416	0
59	Avibacterium gallinarum DSM 17481T	0	78.435	0	0	0	0	0	0	0	78.3413	78.3275	0	77.846	0	0	78.2115	77.7295	0	0	0	0	0	78.035	77.7019	77.9176	77.9142	78.1575	78.1454	78.4141	0	77.5827	0	0	0	0	0	0	0	77.7902	78.2326	77.7079	0	0	78.0319	78.0555	78.0744	77.9222	78.174
60	Seminibacterium arietis CCUG 61707T	0	0	0	0	0	0	0	0	0	0	0	0	0	0	0	0	0	0	0	0	0	0	0	0	0	0	0	0	0	0	0	0	0	0	0	0	0	0	0	77.4501	77.1114	0	0	0	77.5694	77.5717	77.1225	0
61	Necropsobacter rosorum CC00832T	0	0	0	77.2431	77.5825	0	0	0	0	0	0	0	0	0	0	0	0	0	0	0	0	0	0	0	0	0	0	0	0	0	0	0	0	0	0	0	0	0	77.3949	0	0	78.3419	77.5109	77.7565	0	0	0	77.649
62	Caviibacterium pharyngocola 7.3T	0	0	0	77.3277	77.5293	0	0	0	0	0	0	77.7405	0	0	0	0	0	0	0	0	0	0	77.4285	0	0	0	0	0	0	0	0	0	77.6152	77.9686	0	0	0	0	78.1761	0	0	77.6896	78.0724	78.1183	0	0	77.823	78.1591
63	Histophilus somni DSM 23850T	0	0	0	0	0	0	0	0	0	0	0	0	0	0	0	0	0	0	0	0	0	0	0	0	0	0	0	0	0	0	0	0	0	0	0	0	0	0	77.313	77.7539	77.1357	0	0	0	77.6065	77.7567	77.3302	77.7176
64	Canicola haemoglobinophilus CCUG 3714T	77.5553	0	0	0	0	0	0	0	0	78.2968	0	0	78.2122	78.1443	0	0	0	78.0751	0	0	0	0	0	0	0	0	78.042	0	0	77.7664	78.135	0	0	0	0	0	0	0	77.9863	77.9845	77.7151	0	0	0	78.3451	78.2329	77.7813	78.4641
65	Pasteurella aerogenes NCTC13378T	0	0	0	0	0	0	0	0	0	80.2119	0	0	0	0	0	0	0	0	0	0	0	0	0	0	0	0	0	0	0	0	0	0	0	0	78.3799	0	0	0	78.0071	77.7317	77.885	0	0	78.4507	78.0695	77.8373	78.2452	78.9096
66	Pasteurella mairii NCTC10699T	0	0	0	0	0	0	0	0	0	0	0	0	0	0	0	0	0	0	0	0	0	0	0	0	0	0	0	0	0	0	0	0	0	0	0	0	0	0	77.8711	77.705	0	0	0	78.3121	78.2499	78.2252	78.3575	78.1395
67	Actinobacillus seminis NCTC10851T	0	0	0	0	0	0	0	0	0	0	0	0	0	0	0	0	0	0	0	0	0	0	0	0	0	0	0	0	0	0	0	0	0	0	0	0	0	0	77.7399	77.7285	0	0	0	78.195	78.597	78.4004	78.1486	78.0315
68	Actinobacillus seminis ATCC 15768T	0	0	0	0	0	0	0	0	0	0	0	0	0	0	0	0	0	0	0	0	0	0	0	0	0	0	0	0	0	0	0	0	0	0	0	0	0	0	77.7113	77.6349	77.326	0	0	77.8547	78.3027	78.1915	77.693	78.1122
69	Aggregatibacter actinomycetemcomitans DSM 8324T	0	0	0	76.9957	77.2855	0	0	0	0	0	0	0	0	0	0	0	0	0	0	0	0	0	0	0	0	0	0	0	0	0	0	0	0	0	0	0	0	0	77.8577	0	0	77.3902	77.7089	77.877	0	0	0	77.6456
70	Aggregatibacter segnis NCTC 10977T	0	0	0	0	77.8567	0	0	0	0	0	0	0	0	0	0	0	0	0	0	0	0	0	0	0	0	0	0	0	0	0	0	0	0	0	79.156	0	78.8621	0	78.083	0	0	0	77.8332	78.5184	78.2742	78.1811	78.3273	78.088
71	Aggregatibacter aphrophilus NCTC 5906T	0	0	0	0	0	0	0	0	0	0	0	0	0	0	0	0	0	0	0	0	0	0	0	0	0	0	0	0	0	0	0	0	0	0	0	0	0	0	77.9485	0	0	0	77.9776	78.1683	0	0	78.0251	77.993
72	Aggregatibacter kilianii PN_528T	0	0	0	0	0	0	0	0	0	0	0	0	0	0	0	0	0	0	0	0	0	0	0	0	0	0	0	0	0	0	0	0	0	0	0	0	0	0	77.8256	0	0	0	78.8196	78.4623	78.2862	0	77.9277	77.8833
73	Haemophilus parainfluenzae NCTC 7857T	0	0	0	0	0	0	0	0	0	79.029	0	0	77.9391	78.6457	0	0	0	78.647	0	0	0	0	0	0	78.865	82.206	78.5332	80.3201	79.9159	0	78.57	79.073	77.992	78.8712	79.1386	78.3258	79.1436	79.1693	77.7669	77.7541	77.7315	0	0	78.7548	78.384	78.4695	78.4609	78.5158
74	Haemophilus pittmaniae NCTC 13334T	0	0	0	0	0	0	0	0	0	0	0	0	0	0	0	0	0	0	0	0	0	0	0	0	0	81.7581	0	0	0	0	0	0	0	0	0	0	0	0	77.6529	0	0	0	0	78.3792	78.216	78.1337	78.2998	78.4522
75	Haemophilus aegyptius NCTC 8502T	0	0	0	0	0	0	0	0	0	79.1499	0	0	78.3513	78.5723	0	0	0	0	0	0	0	0	0	0	0	79.714	78.4238	81.7148	80.9528	77.6849	78.1289	79.5582	0	0	0	78.2409	79.3867	79.8718	78.0681	77.6625	77.7347	0	0	78.5578	78.9712	78.5488	78.6915	78.5281
76	Haemophilus influenzae NCTC 8143T	0	0	0	0	0	0	78.1238	0	0	78.9644	78.1747	0	78.231	78.6141	0	0	0	78.3381	0	0	0	78.6492	79.1468	78.0999	79.3526	79.8766	78.4096	82.0366	81.262	0	78.3197	79.1566	0	78.8402	79.1108	78.1352	78.9439	79.9117	77.9737	77.5554	77.593	0	0	78.4688	78.5	78.3048	78.1343	78.4708
77	"Haemophilus quentini" MP1T	0	0	0	0	0	0	0	0	0	0	0	0	0	0	0	0	0	0	0	0	0	0	0	0	0	80.4599	78.5124	80.2586	81.189	0	78.1714	0	0	0	0	0	78.2889	78.953	77.4581	76.9838	77.4838	0	0	77.9861	78.249	79.2264	77.7538	78.4521
78	Haemophilus seminalis SZY H1T	0	0	0	0	0	0	0	0	0	78.5046	0	0	0	0	0	0	0	78.1389	0	0	0	0	0	0	0	81.0777	78.4391	80.7698	81.2666	0	78.4907	78.0192	0	0	0	78.3961	78.4867	78.9242	78.089	0	77.8217	0	0	78.0416	78.3073	78.4264	77.8798	78.4884
79	Haemophilus haemolyticus CCUG 12834T	0	0	0	0	0	0	0	77.7898	0	78.7017	78.1862	0	78.3557	0	0	0	0	78.1772	0	0	0	0	78.0167	78.0484	78.2568	81.4136	78.7287	80.3188	80.9015	0	78.4289	78.7019	78.1476	78.2449	78.8315	78.175	78.6352	79.0789	77.7577	77.4669	77.7225	0	0	77.7761	78.4492	78.4514	77.6997	78.4563
80	Rodentibacter myodis Ac151T	0	0	0	0	0	0	0	0	0	0	0	0	0	0	0	0	0	0	0	77.5692	0	0	0	0	0	0	77.9871	0	0	0	0	78.105	77.7551	78.0366	0	78.0278	78.1045	78.0725	78.0006	77.4335	0	0	0	77.8904	77.9187	78.0253	77.7075	78.1032
81	Rodentibacter abscessus THUN1654T	0	0	0	0	0	0	0	0	0	0	0	0	0	0	0	0	0	0	0	0	0	0	0	0	0	0	0	0	0	0	0	78.5208	77.9737	78.4858	78.5272	77.7154	78.581	0	78.3519	0	0	0	0	78.5812	77.9169	77.5086	78.384	77.9722
82	Rodentibacter haemolyticus DSM 111151T	0	0	0	0	0	0	0	0	0	0	0	0	0	0	0	0	0	0	0	0	0	0	0	0	0	0	0	0	0	0	0	78.7034	78.1869	79.0112	78.7891	0	78.4723	78.2036	78.774	0	0	0	0	78.2902	77.9099	77.6493	78.1646	77.7773
83	Rodentibacter trehalosifermentans H1987082031T	0	0	0	0	0	0	0	0	0	0	0	0	0	0	0	0	0	0	0	0	0	0	0	0	0	0	0	0	0	0	0	0	0	0	0	0	0	0	77.5267	77.1278	0	0	0	77.675	77.6984	77.427	77.5096	77.8243
84	Rodentibacter heidelbergensis Ac69T	0	0	0	0	0	0	0	0	0	78.5592	0	0	0	0	0	0	0	0	0	77.6587	0	0	0	0	0	77.9285	78.073	0	0	0	0	0	0	0	77.8438	77.6895	78.2618	77.5435	77.5941	77.4946	77.486	0	0	77.8465	77.6802	77.6465	77.5406	77.9017
85	Rodentibacter rarus CCUG 17206T	0	0	0	0	0	0	0	0	0	0	0	0	0	0	0	0	0	0	0	0	0	0	0	0	0	0	77.5345	0	0	0	0	0	0	0	0	0	0	0	77.4411	77.5185	0	0	0	77.4878	77.9436	77.8054	77.4572	77.8974
86	Rodentibacter ratti F75T	0	0	0	0	0	0	0	0	0	0	0	0	0	0	0	0	0	0	0	0	0	0	0	0	0	77.9286	78.1051	0	0	0	0	77.6252	0	0	77.8334	0	78.0432	77.8805	77.6061	77.3432	77.1174	0	0	77.5441	77.5279	77.5853	77.4998	78.1237
87	Rodentibacter pneumotropicus ATCC 35149T	0	0	0	0	0	0	0	0	0	0	0	0	0	0	0	0	0	0	0	0	0	0	0	0	0	0	0	0	0	0	0	0	0	0	0	0	0	0	77.5457	77.0124	0	0	0	78.2089	77.7617	77.7376	78.0639	78.0172
88	Rodentibacter mrazii Ppn418T	0	0	0	0	0	0	0	0	0	0	0	0	0	0	0	0	0	0	0	0	0	0	0	0	0	0	0	0	0	0	0	0	0	0	0	0	0	0	77.3804	0	77.2495	0	0	77.5544	0	0	77.5076	78.0846
89	Rodentibacter caecimuris DSM 28627T	0	0	0	0	0	0	0	0	0	0	0	0	0	0	0	0	0	0	0	0	0	0	0	0	0	0	0	0	77.9678	0	0	0	77.2273	0	0	0	0	0	77.6054	0	0	0	0	77.8918	77.7809	77.7807	77.3973	77.8675
90	"Rodentibacter heylii" ATCC 12555	0	0	0	0	0	0	0	0	0	0	0	0	0	0	0	0	0	0	0	0	0	0	0	0	0	0	0	0	0	0	0	0	0	78.2295	0	0	0	0	77.6562	0	0	0	0	78.1496	77.9139	77.5814	77.8709	78.0463
[truncated: 42 more columns]

## Sheet: Table S8
Supplemental Information S8, Pairwise ANIb values and aligned percentage, Ordered according to the core-genome phylogenomic tree,
Order Tree	Type Strain	Mergibacter septicus 27517-4-I1T	Gallibacterium anatis F149T	Spirabiliibacterium mucosae 20609_3T	Chelonobacter oris 1662T	Pasteurella testudinis NCTC 12150T	Testudinibacter aquarius DSM 28140T	Phocoenobacter uteri NCTC 12872T	Bibersteinia trehalosi DSM 23101T	Nicoletella semolina DSM 16380T	Actinobacillus indolicus AIFJ1607	Glaesserella parasuis CCUG 3712T	Muribacter muris Ackerman80-443DT	Ursidibacter maritimus Pb43106T	Otariodibacter oris Baika1T	Vespertiliibacter pulmonis CCUG 64585T	Frederiksenia canicola DSM 25797T	Haemophilus paracuniculus CCUG 43573T	Mannheimia cairinae AT1T	Mannheimia granulomatis DSM 19156T	Mannheimia haemolytica DSM 10531T	Mannheimia pernigra 17CN0883T	"Mannheimia ovis" ZY170218	Mannheimia varigena 177T	Mannheimia indoligenes M14,4T	Mannheimia bovis ZY190616T	Haemophilus sputorum CCUG 13788T	Actinobacillus minor NM305T	Haemophilus parahaemolyticus NCTC 8479T	Haemophilus paraphrohaemolyticus CCUG 3718T	Haemophilus ducreyi CIP 54,2T	Actinobacillus vicugnae W16181T	Actinobacillus arthritidis CCUG24862T	Actinobacillus pleuropneumoniae 4074T	Actinobacillus lignieresii NCTC4189T	Actinobacillus equuli NCTC8529T	Actinobacillus capsulatus DSM 19761T	Actinobacillus suis ATCC 33415T	Actinobacillus ureae ATCC 25976T	Cricetibacter osteomyelitidis DSM 28404T	Volucribacter psittacicida DSM 15534T	Conservatibacter flavescens 7,4T	Mesocricetibacter intestinalis DSM 28403T	"Emayella augustorita" LIM206	Basfia succiniciproducens JF4016T	Mannheimia massilioguelmaensis MG13TT	Pasteurella bettyae CCUG 2042T	Lonepinella koalarum ACM3666T	Actinobacillus porcinus NM319T
1	Mergibacter septicus 27517-4-I1T	100 [100]	72,16 [50,55]	68,49 [37,49]	69,52 [44,24]	69,41 [43,85]	69,81 [44,89]	71,36 [37,82]	70,77 [38,40]	70,82 [37,58]	71,03 [39,73]	71,03 [39,88]	69,97 [38,22]	71,55 [38,80]	71,49 [39,80]	71,61 [38,15]	70,48 [38,04]	69,70 [35,27]	71,04 [39,84]	70,67 [39,01]	70,34 [40,61]	70,87 [38,54]	70,71 [38,74]	70,57 [38,67]	70,69 [39,27]	70,76 [38,15]	70,96 [36,85]	71,02 [37,92]	70,64 [36,02]	70,57 [35,40]	70,51 [32,83]	70,93 [40,48]	70,83 [39,88]	70,36 [38,57]	70,37 [38,80]	70,63 [40,42]	70,32 [38,71]	70,62 [40,33]	70,59 [39,86]	71,07 [42,73]	71,89 [45,76]	71,65 [45,00]	69,18 [38,75]	69,39 [40,67]	70,45 [41,33]	72,13 [43,16]	71,90 [43,93]	71,50 [42,86]	71,19 [41,67]
2	Gallibacterium anatis F149T	71,71 [40,35]	100 [100]	68,82 [36,19]	70,37 [43,10]	70,21 [43,12]	70,52 [42,04]	70,19 [29,88]	70,06 [33,84]	69,89 [31,22]	70,56 [35,17]	70,43 [34,56]	69,86 [35,79]	70,28 [34,04]	70,23 [33,02]	70,11 [32,18]	70,20 [34,40]	69,57 [31,99]	70,13 [36,64]	70,18 [34,77]	70,09 [37,13]	69,96 [32,70]	69,79 [33,79]	70,01 [35,42]	70,14 [35,53]	70,08 [35,25]	70,00 [32,87]	70,12 [34,48]	69,82 [32,35]	70,04 [32,10]	69,72 [28,09]	70,06 [35,10]	70,46 [35,95]	70,48 [34,73]	70,47 [35,31]	70,31 [35,83]	70,29 [35,07]	70,51 [35,75]	70,36 [34,98]	71,34 [41,17]	70,65 [42,75]	70,51 [43,64]	69,87 [37,74]	69,84 [39,48]	70,91 [39,13]	70,56 [38,02]	70,53 [38,72]	70,64 [40,47]	70,76 [38,91]
3	Spirabiliibacterium mucosae 20609_3T	68,07 [32,69]	68,57 [40,49]	100 [100]	71,41 [53,70]	72,23 [53,36]	71,79 [52,27]	68,15 [28,74]	68,28 [32,49]	67,82 [29,68]	68,38 [34,00]	68,48 [33,05]	69,18 [35,46]	67,80 [31,54]	67,36 [31,32]	67,61 [29,28]	68,86 [34,75]	70,03 [33,20]	68,08 [33,26]	68,14 [33,62]	68,64 [34,90]	68,13 [30,75]	68,02 [31,18]	68,75 [33,72]	68,18 [34,69]	68,17 [33,23]	68,05 [30,70]	68,07 [31,62]	68,42 [31,67]	68,64 [31,65]	67,11 [25,83]	68,04 [32,69]	67,89 [32,84]	68,15 [33,24]	68,08 [33,99]	68,23 [32,94]	68,00 [33,12]	68,04 [33,38]	68,07 [32,19]	68,72 [41,21]	67,86 [39,72]	68,14 [40,39]	68,79 [37,35]	68,98 [40,30]	68,60 [36,98]	67,43 [33,80]	67,44 [33,26]	68,09 [38,06]	68,77 [37,08]
4	Chelonobacter oris 1662T	68,92 [32,08]	70,14 [39,97]	71,38 [43,73]	100 [100]	78,62 [71,06]	77,14 [68,35]	68,34 [28,06]	68,51 [33,36]	68,46 [28,78]	69,01 [33,09]	68,99 [31,88]	70,01 [33,86]	68,72 [29,83]	68,37 [29,32]	68,37 [28,20]	69,12 [32,54]	69,90 [29,45]	68,64 [32,12]	68,97 [33,85]	69,51 [33,89]	68,52 [31,19]	68,61 [31,30]	68,92 [34,57]	68,80 [34,24]	68,77 [32,89]	68,60 [28,82]	68,60 [31,22]	68,68 [28,60]	68,70 [28,56]	68,12 [24,32]	68,54 [33,08]	69,04 [34,70]	69,46 [34,00]	69,49 [34,88]	69,25 [33,79]	68,97 [34,89]	69,07 [34,61]	69,01 [33,24]	70,48 [44,53]	69,11 [37,37]	69,28 [43,91]	70,31 [38,81]	69,85 [42,33]	70,10 [40,35]	68,29 [35,28]	68,36 [34,98]	69,42 [37,85]	69,54 [36,82]
5	Pasteurella testudinis NCTC 12150T	69,04 [29,36]	70,61 [34,58]	72,39 [38,97]	78,90 [62,41]	100 [100]	80,69 [65,39]	68,82 [24,69]	69,09 [29,45]	68,89 [26,42]	69,56 [30,30]	69,45 [29,27]	70,46 [30,85]	69,01 [27,02]	68,64 [26,64]	68,52 [25,27]	69,87 [29,10]	70,58 [27,73]	69,10 [29,05]	69,37 [29,81]	69,82 [31,45]	68,99 [28,36]	69,03 [28,58]	69,64 [30,91]	69,36 [31,10]	69,38 [29,20]	69,16 [26,19]	69,19 [28,00]	69,27 [26,15]	69,38 [26,00]	68,34 [21,00]	68,95 [29,90]	69,49 [31,00]	69,98 [30,57]	70,01 [31,07]	69,62 [31,09]	69,37 [30,91]	69,69 [31,77]	69,69 [29,29]	71,09 [38,78]	69,50 [33,65]	69,79 [39,37]	70,52 [33,93]	70,45 [37,97]	70,67 [35,43]	68,78 [30,66]	68,73 [31,86]	69,77 [34,31]	70,15 [32,40]
6	Testudinibacter aquarius DSM 28140T	69,32 [31,78]	70,47 [37,28]	71,72 [41,69]	77,24 [65,66]	80,52 [71,26]	100 [100]	69,06 [26,83]	69,25 [31,49]	68,85 [28,46]	69,52 [33,56]	69,56 [31,65]	70,13 [33,05]	69,17 [30,21]	68,94 [29,83]	68,88 [28,07]	69,73 [32,67]	70,20 [30,12]	69,07 [31,99]	69,36 [33,16]	69,73 [33,59]	68,90 [30,42]	68,96 [30,72]	69,41 [32,87]	69,32 [33,36]	69,29 [31,98]	69,01 [29,06]	69,21 [30,79]	69,23 [27,93]	69,35 [27,96]	68,60 [24,49]	69,07 [32,17]	69,54 [32,75]	69,60 [32,09]	69,61 [32,92]	69,60 [32,81]	69,28 [33,42]	69,46 [33,61]	69,29 [32,13]	70,92 [40,80]	69,51 [37,13]	70,00 [41,79]	70,07 [35,18]	70,20 [39,29]	70,26 [37,00]	69,08 [32,99]	69,00 [33,74]	69,97 [35,94]	70,15 [35,30]
7	Phocoenobacter uteri NCTC 12872T	71,11 [33,15]	70,60 [32,91]	68,32 [28,87]	69,05 [33,63]	68,98 [33,39]	69,37 [33,72]	100 [100]	72,31 [38,44]	72,30 [34,81]	73,42 [40,41]	73,21 [40,36]	71,47 [38,15]	73,49 [38,44]	73,02 [39,72]	72,97 [37,89]	72,47 [39,44]	71,89 [35,30]	73,07 [38,73]	72,30 [39,67]	72,18 [40,62]	72,56 [37,39]	72,45 [37,83]	72,42 [39,66]	72,55 [40,34]	72,70 [39,24]	72,47 [36,69]	72,72 [38,62]	72,71 [35,82]	72,66 [35,56]	71,93 [32,34]	72,81 [40,34]	72,78 [39,30]	72,26 [38,43]	72,41 [38,57]	72,69 [39,77]	72,37 [39,03]	72,63 [40,24]	72,72 [38,89]	70,92 [35,22]	71,06 [34,43]	70,95 [36,33]	68,86 [30,65]	69,40 [34,00]	70,43 [33,32]	71,56 [34,74]	71,46 [34,76]	71,37 [34,89]	71,43 [35,13]
8	Bibersteinia trehalosi DSM 23101T	70,19 [32,82]	69,95 [36,06]	68,48 [31,17]	68,74 [37,72]	68,97 [36,66]	69,32 [37,30]	71,90 [37,69]	100 [100]	72,96 [43,17]	74,59 [53,15]	74,73 [49,42]	72,98 [51,40]	74,23 [48,64]	72,87 [47,22]	73,46 [46,50]	73,78 [50,10]	72,84 [44,45]	73,67 [48,85]	73,74 [52,02]	74,61 [51,89]	73,76 [47,57]	74,05 [47,49]	74,08 [51,04]	74,08 [51,77]	74,01 [48,12]	72,82 [44,33]	73,16 [47,20]	73,09 [42,39]	72,98 [42,55]	72,06 [37,23]	73,02 [52,52]	73,21 [49,53]	72,75 [48,88]	72,81 [50,00]	72,91 [51,03]	72,84 [51,93]	72,87 [52,00]	73,08 [48,10]	70,59 [39,92]	70,49 [38,93]	70,58 [40,23]	69,06 [35,46]	69,29 [38,45]	70,34 [38,38]	70,99 [37,22]	71,00 [36,81]	71,13 [37,84]	71,25 [38,53]
9	Nicoletella semolina DSM 16380T	70,37 [35,50]	69,81 [37,70]	68,15 [32,48]	68,77 [37,57]	68,70 [38,08]	69,13 [38,19]	72,19 [37,94]	72,98 [48,74]	100 [100]	74,16 [51,69]	74,27 [50,80]	72,81 [51,57]	74,41 [50,24]	73,29 [48,47]	73,66 [46,53]	73,41 [50,53]	72,51 [44,05]	73,14 [49,22]	72,63 [49,18]	72,56 [51,14]	72,92 [49,36]	72,83 [50,22]	72,64 [48,57]	72,87 [49,16]	72,82 [49,38]	72,52 [43,88]	73,34 [45,92]	72,71 [43,54]	72,63 [43,63]	72,14 [39,64]	73,43 [48,79]	73,16 [49,44]	72,73 [48,17]	72,68 [48,66]	72,98 [50,49]	72,97 [49,45]	72,96 [50,00]	72,93 [49,28]	70,46 [39,07]	71,07 [38,99]	71,07 [42,29]	68,88 [35,57]	69,23 [37,90]	70,18 [37,81]	71,02 [37,43]	70,91 [37,75]	70,85 [39,20]	71,02 [38,23]
10	Actinobacillus indolicus AIFJ1607	70,86 [35,08]	70,68 [38,97]	68,75 [33,52]	69,48 [39,55]	69,64 [40,35]	69,86 [41,42]	73,51 [40,56]	74,85 [56,11]	74,47 [47,15]	100 [100]	86,98 [59,77]	75,06 [56,60]	77,05 [56,55]	75,01 [54,59]	75,06 [51,42]	76,27 [58,04]	74,58 [48,31]	74,74 [52,98]	74,33 [51,98]	74,72 [52,93]	74,56 [49,12]	74,52 [49,76]	74,71 [51,53]	74,70 [53,80]	74,82 [52,40]	74,17 [48,25]	77,69 [53,94]	74,40 [47,19]	74,62 [46,50]	72,81 [40,06]	74,94 [53,64]	74,75 [53,18]	74,67 [52,01]	74,67 [52,19]	74,88 [52,88]	74,45 [52,50]	74,95 [55,26]	74,84 [51,70]	71,27 [42,47]	71,30 [41,60]	71,26 [43,97]	69,54 [36,29]	70,28 [39,44]	71,26 [40,54]	71,95 [39,62]	71,94 [39,71]	72,03 [41,08]	73,55 [42,22]
11	Glaesserella parasuis CCUG 3712T	70,52 [33,20]	70,27 [36,73]	68,47 [30,99]	69,15 [35,77]	69,24 [36,41]	69,61 [37,10]	72,85 [38,23]	74,64 [48,20]	74,19 [43,39]	87,08 [56,49]	100 [100]	74,61 [50,51]	76,86 [48,98]	74,54 [47,60]	74,93 [45,15]	75,96 [49,63]	74,17 [42,84]	74,48 [46,67]	74,08 [46,49]	74,04 [48,82]	73,99 [44,71]	74,20 [45,06]	74,30 [46,00]	74,38 [47,15]	74,37 [46,32]	73,66 [42,79]	77,18 [47,82]	74,00 [42,14]	73,94 [42,49]	72,64 [37,75]	74,48 [47,11]	74,32 [46,82]	74,41 [45,87]	74,19 [45,98]	74,30 [47,50]	74,27 [47,40]	74,51 [46,80]	74,28 [45,93]	71,14 [37,73]	70,93 [38,34]	70,88 [39,65]	69,50 [32,41]	69,76 [35,78]	70,93 [35,21]	71,18 [35,85]	71,19 [36,55]	71,42 [38,08]	72,89 [38,67]
12	Muribacter muris Ackerman80-443DT	69,10 [30,16]	69,68 [35,52]	68,98 [32,17]	69,85 [36,65]	70,05 [37,40]	69,92 [37,23]	70,93 [34,93]	72,98 [47,99]	72,68 [42,05]	74,77 [51,23]	74,53 [49,04]	100 [100]	73,95 [47,48]	72,28 [44,86]	72,98 [44,22]	74,47 [48,87]	74,10 [43,04]	72,45 [44,94]	72,48 [45,64]	73,08 [46,91]	72,31 [42,23]	72,21 [43,30]	72,76 [44,79]	72,67 [45,97]	72,69 [44,62]	71,51 [42,07]	72,74 [44,93]	71,98 [41,03]	72,13 [40,91]	71,18 [35,35]	72,24 [46,88]	72,75 [46,20]	73,28 [44,72]	73,20 [45,30]	72,90 [47,22]	72,63 [47,32]	73,10 [47,70]	72,65 [45,70]	70,69 [37,28]	70,09 [36,99]	69,95 [37,05]	70,04 [34,53]	70,36 [36,98]	70,71 [34,89]	69,43 [32,59]	69,35 [33,46]	70,29 [35,50]	70,96 [35,60]
13	Ursidibacter maritimus Pb43106T	71,08 [38,39]	70,39 [41,78]	67,84 [35,76]	68,74 [40,81]	68,74 [41,42]	69,14 [42,37]	73,09 [42,71]	74,37 [55,96]	74,29 [50,98]	77,03 [62,86]	77,09 [57,28]	74,25 [58,28]	100 [100]	75,87 [61,08]	76,19 [55,76]	76,40 [61,23]	73,32 [50,65]	74,68 [53,27]	73,79 [53,57]	73,79 [53,97]	74,03 [50,39]	73,93 [50,87]	73,92 [53,84]	74,04 [55,16]	74,19 [53,99]	73,54 [48,98]	74,58 [52,41]	73,79 [48,50]	73,65 [48,11]	73,25 [44,34]	74,54 [55,01]	74,19 [55,84]	73,58 [53,71]	73,70 [54,36]	74,01 [56,38]	73,91 [55,30]	73,97 [56,58]	74,06 [54,61]	70,93 [43,01]	71,53 [43,72]	71,12 [45,54]	69,11 [38,83]	69,38 [41,94]	70,78 [40,89]	71,94 [41,99]	71,89 [42,30]	71,43 [43,95]	71,55 [43,19]
14	Otariodibacter oris Baika1T	71,33 [38,53]	70,57 [39,25]	67,85 [34,68]	68,97 [38,62]	68,63 [39,22]	69,33 [40,18]	72,98 [44,00]	73,30 [53,30]	73,66 [48,26]	75,11 [58,26]	74,98 [54,51]	72,74 [53,85]	76,09 [59,43]	100 [100]	74,94 [53,79]	74,37 [59,52]	71,91 [47,08]	73,95 [51,30]	73,01 [50,60]	72,81 [51,78]	73,16 [48,76]	73,24 [48,44]	72,95 [50,80]	73,11 [51,72]	73,21 [51,18]	72,83 [48,30]	73,52 [50,52]	72,78 [47,27]	72,76 [46,22]	72,30 [42,16]	73,55 [53,04]	73,53 [51,76]	72,81 [50,94]	72,91 [51,13]	73,34 [52,60]	72,93 [51,63]	73,24 [53,37]	73,19 [51,71]	70,89 [40,94]	71,41 [42,43]	71,29 [43,70]	68,82 [35,77]	69,47 [39,06]	70,46 [40,16]	72,00 [42,49]	71,94 [42,50]	71,47 [42,00]	71,33 [40,12]
15	Vespertiliibacter pulmonis CCUG 64585T	71,26 [39,90]	70,32 [41,44]	68,09 [34,75]	69,12 [40,41]	68,69 [40,07]	69,23 [41,02]	72,94 [45,41]	73,73 [56,07]	74,00 [50,50]	75,05 [60,95]	75,11 [56,91]	73,56 [57,11]	76,30 [60,75]	75,01 [57,94]	100 [100]	76,00 [63,74]	72,59 [51,58]	73,79 [53,52]	73,22 [52,68]	73,17 [53,09]	73,53 [50,58]	73,45 [51,13]	73,23 [53,35]	73,51 [54,28]	73,52 [52,84]	73,09 [49,28]	73,64 [51,93]	73,03 [48,25]	72,86 [48,57]	72,40 [44,58]	73,75 [54,20]	73,42 [52,99]	72,85 [52,30]	72,95 [52,71]	73,20 [54,49]	72,82 [53,27]	73,23 [54,07]	73,14 [53,24]	70,69 [41,18]	71,40 [43,45]	71,53 [42,98]	68,88 [37,96]	69,46 [39,41]	70,52 [40,90]	71,81 [42,20]	71,89 [41,94]	71,32 [43,93]	71,39 [41,46]
16	Frederiksenia canicola DSM 25797T	69,92 [34,53]	69,96 [38,98]	69,06 [35,45]	69,20 [39,77]	69,51 [40,04]	69,71 [41,55]	71,92 [41,59]	73,85 [53,75]	73,30 [48,23]	76,05 [60,27]	76,10 [54,62]	74,66 [56,26]	76,33 [57,51]	74,06 [57,23]	75,72 [55,99]	100 [100]	74,72 [48,37]	73,48 [51,06]	73,23 [52,88]	73,52 [52,99]	73,24 [49,25]	73,21 [49,20]	73,75 [51,33]	73,73 [52,66]	73,74 [51,08]	72,61 [48,37]	73,59 [50,95]	73,41 [47,16]	73,39 [46,70]	71,87 [41,17]	73,47 [52,83]	73,48 [51,28]	73,19 [51,02]	73,24 [51,59]	73,32 [52,86]	73,11 [52,76]	73,42 [52,97]	73,25 [50,83]	70,84 [42,43]	70,60 [40,44]	70,63 [41,47]	69,19 [37,36]	70,02 [40,47]	70,36 [40,39]	70,67 [39,00]	70,74 [38,58]	71,15 [41,71]	71,53 [39,03]
17	Haemophilus paracuniculus CCUG 43573T	69,11 [34,11]	69,56 [37,90]	70,05 [35,97]	70,05 [38,75]	70,46 [40,06]	70,35 [40,08]	71,91 [37,62]	72,95 [49,74]	72,43 [43,39]	74,49 [51,77]	74,62 [48,35]	74,24 [51,38]	73,37 [48,77]	71,95 [45,56]	72,26 [46,60]	74,66 [50,19]	100 [100]	73,39 [49,23]	73,31 [49,89]	74,07 [50,29]	73,42 [46,42]	73,29 [47,29]	74,27 [48,96]	73,92 [49,94]	73,97 [48,55]	72,66 [47,79]	73,44 [49,99]	73,64 [47,11]	73,86 [47,00]	71,32 [41,20]	73,76 [52,76]	73,77 [50,89]	74,07 [49,94]	74,15 [50,84]	73,85 [52,91]	73,78 [52,29]	73,80 [53,13]	73,80 [50,98]	70,95 [39,82]	69,94 [39,72]	70,12 [39,21]	69,64 [37,45]	70,54 [40,94]	70,58 [39,52]	69,68 [36,82]	69,75 [36,69]	70,75 [38,78]	71,07 [39,51]
18	Mannheimia cairinae AT1T	70,27 [33,66]	69,87 [38,79]	67,91 [31,54]	68,62 [36,21]	68,78 [36,99]	69,02 [37,24]	72,85 [36,89]	73,82 [48,42]	73,25 [42,80]	74,60 [49,73]	74,56 [47,43]	72,48 [47,62]	74,54 [45,46]	73,65 [44,34]	73,44 [43,03]	73,53 [46,58]	73,17 [44,08]	100 [100]	80,13 [65,01]	79,79 [68,34]	79,55 [58,53]	79,63 [57,90]	79,81 [65,51]	80,19 [66,66]	80,09 [65,26]	74,54 [48,36]	75,38 [50,76]	74,87 [46,70]	74,67 [48,11]	74,14 [41,63]	75,81 [55,51]	75,78 [55,35]	75,26 [54,42]	75,24 [54,75]	75,70 [55,09]	75,55 [56,50]	75,78 [55,61]	75,53 [54,02]	70,95 [39,84]	70,69 [40,42]	71,10 [41,83]	68,95 [34,76]	69,52 [37,21]	70,85 [39,00]	71,82 [40,22]	71,85 [40,83]	71,49 [42,09]	71,88 [37,98]
19	Mannheimia granulomatis DSM 19156T	70,27 [32,90]	70,07 [36,48]	68,40 [31,78]	69,11 [38,31]	69,31 [38,27]	69,53 [38,85]	71,94 [38,07]	73,76 [51,31]	72,66 [42,88]	74,20 [49,80]	74,10 [47,47]	72,59 [47,84]	73,80 [46,36]	72,73 [44,34]	72,84 [43,40]	73,20 [48,81]	73,32 [44,71]	80,10 [65,57]	100 [100]	80,42 [74,00]	79,92 [65,30]	79,92 [64,92]	80,47 [72,89]	81,29 [73,86]	81,40 [68,79]	74,33 [47,93]	74,91 [50,13]	74,34 [46,72]	74,28 [46,31]	73,44 [42,47]	74,89 [56,65]	75,17 [55,90]	75,10 [54,11]	75,28 [54,83]	75,25 [56,34]	75,19 [57,36]	75,18 [56,50]	75,15 [53,80]	71,21 [42,73]	70,47 [38,31]	70,88 [40,99]	69,19 [36,81]	69,82 [39,90]	71,12 [40,24]	71,78 [39,11]	71,93 [38,26]	71,50 [39,74]	71,84 [39,51]
20	Mannheimia haemolytica DSM 10531T	69,78 [29,95]	69,90 [34,56]	68,53 [30,12]	69,46 [34,71]	69,51 [35,88]	69,63 [35,43]	71,76 [34,67]	74,95 [45,37]	72,98 [39,73]	74,33 [44,26]	74,46 [43,77]	73,16 [43,82]	73,90 [40,86]	72,48 [39,84]	72,92 [37,61]	73,44 [43,48]	74,02 [38,83]	79,68 [61,66]	80,25 [66,46]	100 [100]	81,65 [58,68]	82,81 [62,11]	81,88 [65,32]	82,16 [65,93]	82,28 [62,51]	74,05 [42,33]	74,91 [46,61]	74,64 [41,48]	74,38 [42,42]	73,24 [36,48]	74,74 [50,45]	75,26 [49,01]	75,19 [48,97]	75,13 [49,22]	75,26 [50,81]	75,10 [50,50]	75,22 [51,00]	75,17 [48,86]	71,69 [36,74]	70,50 [34,50]	70,55 [37,00]	69,32 [32,45]	69,98 [35,44]	71,22 [34,48]	71,47 [35,31]	71,02 [35,03]	71,35 [35,61]	71,90 [34,65]
21	Mannheimia pernigra 17CN0883T	70,85 [35,06]	70,31 [36,77]	68,45 [32,31]	69,10 [38,51]	69,12 [38,73]	69,40 [38,95]	72,57 [39,14]	74,25 [49,99]	73,42 [44,85]	74,84 [48,81]	74,79 [46,85]	72,89 [47,93]	74,51 [45,15]	73,40 [44,66]	73,60 [43,49]	73,64 [49,00]	73,68 [44,11]	79,84 [63,06]	80,21 [68,25]	81,78 [69,96]	100 [100]	96,99 [82,18]	83,23 [70,02]	84,51 [70,88]	84,29 [69,66]	74,71 [48,86]	75,50 [48,82]	75,16 [46,68]	75,08 [46,13]	73,58 [41,40]	75,62 [52,92]	75,49 [53,06]	75,07 [52,06]	75,12 [53,28]	75,46 [52,57]	75,04 [52,67]	75,43 [53,07]	75,29 [51,95]	71,17 [41,80]	71,04 [38,72]	71,29 [42,36]	68,88 [35,39]	69,90 [39,37]	71,05 [39,27]	72,21 [41,24]	72,20 [40,74]	71,88 [40,12]	72,00 [39,50]
22	"Mannheimia ovis" ZY170218	70,55 [35,36]	69,98 [38,18]	68,52 [31,99]	69,05 [38,48]	69,17 [38,93]	69,47 [38,97]	72,71 [38,55]	74,48 [49,44]	73,39 [47,24]	74,67 [49,78]	74,84 [48,47]	72,72 [48,54]	74,45 [46,22]	73,36 [44,96]	73,48 [43,86]	73,78 [47,69]	73,64 [44,43]	79,74 [62,80]	80,22 [68,52]	83,04 [74,82]	96,88 [83,53]	100 [100]	83,35 [69,19]	84,55 [71,32]	84,16 [70,30]	74,78 [47,16]	75,24 [50,26]	75,00 [46,93]	74,81 [47,27]	73,59 [41,78]	75,64 [53,39]	75,50 [53,33]	75,02 [53,48]	75,02 [54,00]	75,31 [53,92]	75,25 [52,33]	75,41 [54,90]	75,31 [52,18]	71,16 [41,22]	71,01 [38,78]	71,48 [41,63]	69,03 [34,47]	69,80 [39,49]	71,05 [39,44]	72,32 [39,95]	71,89 [39,95]	71,84 [39,79]	72,12 [39,20]
23	Mannheimia varigena 177T	70,28 [35,59]	70,35 [39,37]	69,18 [35,31]	69,23 [43,86]	69,40 [43,90]	69,66 [42,92]	72,44 [41,83]	74,30 [54,21]	72,94 [45,37]	74,66 [53,57]	74,64 [50,47]	73,16 [51,47]	74,11 [49,64]	72,99 [47,61]	73,07 [46,82]	73,87 [51,31]	74,40 [47,21]	79,90 [71,24]	80,68 [77,13]	82,08 [78,74]	83,17 [71,14]	83,30 [70,78]	100 [100]	88,08 [81,45]	87,05 [76,89]	74,59 [50,68]	75,17 [54,30]	75,26 [49,74]	75,28 [49,56]	73,16 [43,77]	75,40 [60,52]	75,52 [61,68]	75,08 [60,16]	75,20 [61,72]	75,41 [61,28]	75,07 [61,32]	75,53 [60,80]	75,41 [59,10]	71,24 [45,82]	70,61 [40,79]	70,83 [44,69]	69,05 [39,26]	70,03 [43,72]	71,30 [45,00]	71,74 [43,22]	71,77 [42,86]	71,48 [44,35]	72,03 [42,45]
24	Mannheimia indoligenes M14,4T	70,08 [33,58]	69,94 [37,63]	68,12 [33,61]	68,77 [40,04]	69,02 [40,68]	69,17 [40,78]	72,33 [38,37]	74,13 [51,31]	72,80 [42,44]	74,40 [51,93]	74,54 [47,27]	72,90 [48,83]	74,07 [47,76]	72,87 [45,64]	72,90 [43,96]	73,65 [49,23]	73,68 [44,84]	80,12 [68,00]	81,31 [73,76]	82,19 [74,18]	84,10 [67,50]	84,18 [67,82]	87,94 [76,25]	100 [100]	92,18 [76,26]	74,29 [48,59]	75,10 [51,45]	74,97 [47,21]	75,07 [46,58]	73,56 [41,09]	75,19 [56,46]	75,37 [56,85]	75,03 [56,04]	75,16 [57,43]	75,42 [55,58]	75,24 [56,81]	75,33 [56,58]	75,34 [54,57]	71,18 [43,39]	70,50 [38,86]	70,57 [43,10]	69,04 [36,82]	69,78 [40,87]	70,84 [40,96]	71,50 [40,77]	71,58 [40,17]	71,37 [41,14]	71,87 [39,28]
25	Mannheimia bovis ZY190616T	70,59 [35,20]	70,52 [40,30]	68,70 [34,99]	69,32 [41,45]	69,61 [40,65]	69,76 [41,02]	72,74 [41,03]	74,25 [51,50]	73,32 [46,03]	75,08 [54,18]	74,95 [49,80]	73,08 [50,99]	74,59 [49,83]	73,37 [48,43]	73,39 [46,47]	74,03 [50,74]	74,07 [47,44]	80,26 [70,56]	81,57 [73,22]	82,45 [74,85]	84,25 [70,93]	84,18 [70,86]	87,12 [76,45]	92,34 [81,29]	100 [100]	74,76 [50,21]	75,47 [52,99]	75,15 [50,63]	75,19 [49,82]	73,56 [43,24]	75,79 [57,88]	75,88 [58,35]	75,49 [57,26]	75,43 [59,36]	75,83 [59,05]	75,47 [57,49]	75,82 [58,82]	75,69 [56,91]	71,47 [43,92]	70,92 [41,62]	71,10 [44,07]	69,35 [37,65]	70,14 [41,07]	71,47 [42,41]	72,07 [40,37]	71,97 [40,48]	71,82 [43,04]	72,37 [41,62]
26	Haemophilus sputorum CCUG 13788T	70,13 [33,89]	69,87 [36,99]	68,10 [31,52]	68,50 [35,58]	68,86 [35,41]	69,05 [36,35]	72,19 [37,93]	72,83 [46,74]	72,50 [40,44]	73,85 [48,87]	73,55 [46,19]	71,48 [48,14]	73,43 [44,87]	72,53 [44,64]	72,62 [42,66]	72,57 [47,45]	72,40 [45,79]	74,69 [52,10]	74,24 [51,85]	74,03 [51,42]	74,30 [48,48]	74,29 [47,40]	74,21 [51,14]	74,21 [52,73]	74,41 [50,61]	100 [100]	75,67 [55,56]	76,93 [55,18]	76,91 [56,13]	73,85 [42,61]	75,30 [55,35]	75,27 [53,55]	74,78 [53,15]	74,73 [53,89]	75,20 [54,19]	74,85 [54,61]	75,16 [54,65]	75,37 [53,10]	70,74 [39,89]	70,45 [39,83]	70,82 [39,61]	68,84 [35,16]	69,49 [39,27]	70,59 [38,21]	71,54 [39,35]	71,98 [40,96]	71,24 [39,60]	72,21 [39,19]
27	Actinobacillus minor NM305T	70,48 [30,26]	70,16 [34,12]	68,15 [28,37]	68,82 [33,70]	69,15 [33,84]	69,24 [35,10]	72,47 [34,99]	73,20 [44,45]	73,20 [37,81]	77,47 [49,56]	77,25 [46,27]	72,87 [44,98]	74,52 [42,68]	73,26 [41,66]	73,24 [40,26]	73,55 [44,21]	73,33 [42,35]	75,54 [48,78]	74,89 [47,88]	75,00 [49,55]	75,05 [43,72]	74,92 [44,29]	75,14 [47,48]	74,96 [49,28]	75,33 [46,90]	75,77 [49,01]	100 [100]	76,54 [50,48]	76,55 [50,90]	74,20 [37,65]	76,07 [52,53]	76,01 [52,01]	75,75 [50,33]	75,72 [50,85]	76,09 [52,18]	75,81 [52,34]	76,16 [52,84]	75,90 [50,60]	71,22 [36,10]	70,63 [36,57]	70,95 [38,12]	69,14 [32,69]	69,86 [36,09]	71,10 [36,69]	71,39 [37,27]	71,54 [36,25]	71,59 [36,73]	74,91 [40,60]
28	Haemophilus parahaemolyticus NCTC 8479T	70,43 [34,09]	70,28 [37,89]	68,68 [34,09]	69,22 [37,08]	69,44 [37,33]	69,64 [37,76]	72,95 [38,31]	73,60 [46,59]	73,08 [42,08]	74,56 [49,95]	74,59 [47,18]	72,56 [48,60]	74,06 [45,90]	73,22 [45,26]	73,07 [43,39]	73,82 [47,46]	73,93 [46,05]	75,34 [51,60]	74,78 [51,04]	74,99 [51,88]	75,09 [48,71]	74,98 [49,44]	75,45 [50,69]	75,40 [51,76]	75,32 [51,46]	77,21 [56,36]	76,90 [58,42]	100 [100]	90,90 [71,71]	73,54 [42,35]	76,20 [53,60]	75,90 [53,21]	75,44 [53,53]	75,51 [54,29]	75,94 [53,70]	75,52 [52,86]	75,86 [53,73]	76,08 [52,33]	71,13 [39,61]	70,74 [39,72]	71,04 [39,86]	68,81 [36,09]	70,08 [38,89]	71,20 [39,08]	71,64 [39,35]	71,62 [39,23]	71,77 [40,84]	72,40 [39,52]
29	Haemophilus paraphrohaemolyticus CCUG 3718T	69,65 [32,68]	69,83 [36,91]	68,53 [33,01]	68,78 [35,73]	69,20 [36,03]	69,39 [36,38]	72,25 [36,89]	72,86 [46,44]	72,19 [41,62]	74,04 [48,81]	73,87 [46,79]	72,05 [47,13]	73,47 [44,73]	72,32 [43,46]	72,36 [42,16]	73,22 [46,63]	73,76 [45,80]	74,77 [52,26]	74,35 [50,45]	74,36 [52,39]	74,38 [47,54]	74,30 [48,60]	74,89 [49,72]	74,80 [50,78]	74,85 [50,09]	76,91 [57,45]	76,40 [59,43]	90,84 [70,95]	100 [100]	73,25 [42,20]	75,64 [52,93]	75,44 [51,81]	75,00 [52,29]	75,08 [52,86]	75,50 [52,39]	75,23 [52,67]	75,49 [52,80]	75,66 [51,62]	70,81 [39,31]	70,18 [39,64]	70,43 [38,47]	68,73 [35,93]	69,68 [38,32]	70,74 [37,86]	70,80 [39,41]	71,09 [39,85]	71,10 [39,96]	71,79 [39,04]
30	Haemophilus ducreyi CIP 54,2T	70,47 [41,03]	69,80 [41,80]	67,48 [34,98]	68,26 [40,64]	68,41 [40,04]	68,72 [41,77]	71,96 [44,88]	72,14 [53,59]	72,19 [50,29]	72,88 [55,57]	72,77 [54,71]	71,19 [54,06]	73,27 [53,98]	72,61 [53,37]	72,49 [52,72]	72,02 [53,96]	71,32 [52,30]	74,15 [60,23]	73,59 [60,65]	73,30 [59,10]	73,55 [57,06]	73,54 [57,33]	73,31 [59,28]	73,51 [59,41]	73,59 [58,51]	73,87 [57,28]	74,19 [58,73]	73,52 [55,78]	73,38 [56,17]	100 [100]	76,15 [71,81]	75,64 [69,74]	75,13 [68,60]	75,22 [69,13]	75,62 [70,56]	75,65 [72,02]	75,69 [69,81]	75,59 [68,16]	70,29 [44,21]	70,63 [45,43]	70,74 [44,73]	68,52 [41,06]	69,02 [43,49]	70,29 [43,56]	71,33 [45,77]	71,36 [45,48]	70,90 [45,09]	71,42 [42,93]
31	Actinobacillus vicugnae W16181T	70,42 [31,47]	70,08 [33,99]	67,99 [29,02]	68,56 [35,25]	68,84 [35,02]	69,13 [35,38]	72,58 [35,22]	73,22 [47,57]	73,38 [39,07]	74,80 [47,42]	74,65 [43,64]	72,32 [46,30]	74,49 [42,93]	73,37 [42,27]	73,19 [40,93]	73,55 [44,56]	73,70 [42,81]	75,78 [51,81]	74,92 [52,47]	74,89 [51,82]	75,26 [46,16]	75,31 [45,96]	75,12 [51,56]	75,10 [52,01]	75,41 [49,70]	75,28 [47,82]	76,06 [51,70]	75,66 [45,09]	75,57 [45,13]	76,07 [45,83]	100 [100]	81,15 [65,56]	80,50 [65,04]	80,55 [65,71]	83,03 [73,25]	82,39 [75,83]	82,95 [74,68]	82,76 [69,08]	70,97 [38,91]	70,44 [37,63]	71,08 [38,05]	68,99 [33,94]	69,52 [38,52]	71,06 [37,07]	71,72 [38,00]	71,91 [36,69]	71,54 [37,26]	72,01 [36,35]
32	Actinobacillus arthritidis CCUG24862T	70,55 [34,82]	70,64 [38,71]	68,23 [32,30]	69,27 [41,32]	69,58 [41,00]	69,72 [40,43]	72,75 [39,51]	73,39 [50,62]	73,43 [44,05]	74,82 [51,77]	74,79 [48,30]	72,99 [49,78]	74,36 [48,53]	73,45 [46,55]	73,22 [44,39]	73,67 [48,26]	73,67 [46,74]	75,88 [57,55]	75,32 [57,21]	75,54 [57,18]	75,29 [51,51]	75,30 [51,52]	75,39 [58,89]	75,46 [58,76]	75,70 [56,22]	75,48 [51,04]	76,21 [55,95]	75,72 [49,97]	75,74 [49,20]	75,58 [48,08]	81,19 [72,31]	100 [100]	86,31 [75,69]	86,25 [77,91]	87,51 [77,61]	86,15 [75,67]	86,99 [77,85]	86,55 [73,50]	71,57 [43,27]	70,53 [40,19]	71,17 [43,12]	69,51 [39,02]	70,16 [42,73]	71,78 [43,95]	72,00 [41,84]	71,90 [41,78]	71,97 [41,31]	72,50 [42,38]
33	Actinobacillus pleuropneumoniae 4074T	69,99 [33,07]	70,64 [38,05]	68,12 [32,51]	69,68 [39,85]	69,98 [39,61]	69,79 [38,56]	71,93 [37,76]	72,86 [49,77]	72,77 [42,89]	74,44 [51,60]	74,44 [47,15]	73,36 [48,94]	73,74 [46,64]	72,57 [45,21]	72,40 [43,33]	73,31 [48,27]	73,89 [45,84]	75,21 [57,19]	75,15 [56,14]	75,16 [55,93]	74,66 [50,80]	74,70 [50,88]	75,00 [56,11]	75,12 [57,08]	75,27 [54,59]	74,66 [51,28]	75,72 [54,42]	74,90 [49,77]	74,96 [48,93]	75,20 [48,18]	80,48 [71,20]	86,19 [74,77]	100 [100]	95,39 [86,35]	85,95 [75,09]	85,25 [75,05]	86,58 [77,24]	85,58 [71,55]	71,80 [41,74]	70,19 [39,78]	70,68 [41,72]	70,03 [38,80]	70,60 [41,36]	71,79 [42,24]	71,14 [40,19]	71,17 [39,85]	71,38 [41,70]	72,27 [40,30]
34	Actinobacillus lignieresii NCTC4189T	70,45 [34,45]	71,02 [39,17]	68,76 [33,15]	70,22 [40,59]	70,38 [40,84]	70,17 [40,12]	72,34 [39,44]	73,26 [51,52]	73,27 [44,28]	74,67 [52,15]	74,63 [48,63]	73,53 [50,52]	74,22 [48,11]	72,95 [47,00]	72,87 [44,67]	73,64 [49,62]	74,28 [46,99]	75,58 [57,75]	75,54 [57,17]	75,48 [58,44]	74,92 [53,08]	75,01 [52,55]	75,33 [59,07]	75,49 [59,64]	75,51 [57,37]	74,93 [53,09]	75,88 [56,11]	75,23 [51,64]	75,35 [50,93]	75,11 [49,32]	80,80 [73,64]	86,34 [78,67]	95,67 [88,21]	100 [100]	86,14 [78,09]	85,27 [76,92]	86,51 [79,70]	85,80 [74,14]	72,08 [42,81]	70,66 [40,12]	71,12 [42,33]	70,24 [39,38]	70,97 [42,78]	72,33 [43,58]	71,67 [41,03]	71,59 [40,87]	71,87 [41,85]	72,73 [41,13]
35	Actinobacillus equuli NCTC8529T	70,51 [32,66]	70,51 [36,50]	68,49 [31,09]	69,61 [37,65]	69,68 [38,73]	69,77 [37,71]	72,75 [36,83]	73,08 [49,00]	73,03 [42,67]	74,87 [48,71]	74,48 [46,40]	73,09 [48,42]	74,01 [46,75]	73,08 [44,84]	73,12 [43,13]	73,47 [47,26]	73,60 [45,69]	75,91 [52,91]	75,26 [54,11]	75,43 [55,60]	75,22 [47,73]	75,21 [48,43]	75,45 [54,24]	75,57 [53,11]	75,81 [52,59]	75,30 [48,51]	76,21 [52,73]	75,48 [47,53]	75,69 [46,37]	75,39 [46,21]	82,97 [75,66]	87,40 [72,00]	85,87 [70,50]	85,93 [71,81]	100 [100]	92,33 [81,13]	92,95 [85,03]	92,28 [76,48]	71,48 [39,80]	70,60 [38,11]	70,97 [41,18]	69,74 [36,68]	70,19 [39,57]	71,93 [39,73]	71,58 [38,66]	71,71 [38,71]	71,58 [38,94]	72,19 [38,67]
36	Actinobacillus capsulatus DSM 19761T	69,97 [28,76]	70,31 [32,35]	68,09 [27,63]	69,13 [34,81]	69,34 [34,84]	69,32 [34,02]	72,13 [32,96]	72,68 [45,28]	72,83 [37,66]	74,32 [44,58]	74,18 [42,28]	72,54 [44,10]	73,88 [40,71]	72,68 [39,81]	72,67 [38,29]	73,13 [42,45]	73,51 [41,00]	75,30 [50,37]	75,01 [50,35]	75,04 [50,08]	74,69 [44,05]	74,77 [43,77]	75,09 [49,91]	75,06 [49,79]	75,26 [47,52]	74,76 [44,79]	75,55 [48,42]	75,25 [42,13]	75,02 [42,74]	75,38 [44,04]	82,17 [72,26]	86,02 [65,98]	85,04 [65,10]	84,96 [65,99]	92,29 [75,94]	100 [100]	91,66 [77,43]	91,30 [70,77]	71,10 [38,27]	70,13 [34,92]	70,67 [36,58]	69,37 [33,71]	69,90 [37,77]	71,25 [37,10]	71,22 [35,79]	71,35 [36,20]	71,33 [36,33]	71,88 [35,21]
37	Actinobacillus suis ATCC 33415T	70,41 [31,84]	70,65 [35,89]	68,34 [30,75]	69,55 [37,14]	69,62 [38,39]	69,68 [37,33]	72,55 [36,35]	73,06 [48,94]	73,06 [41,59]	74,86 [49,75]	74,63 [45,16]	73,35 [48,21]	74,15 [45,52]	73,11 [44,29]	72,93 [41,94]	73,57 [46,78]	73,67 [44,64]	75,72 [53,59]	75,18 [53,46]	75,28 [54,07]	75,23 [47,36]	75,13 [48,17]	75,39 [54,05]	75,44 [53,82]	75,60 [52,04]	75,41 [48,37]	76,26 [52,46]	75,47 [46,29]	75,71 [45,47]	75,48 [44,59]	82,82 [75,52]	87,02 [71,01]	86,56 [70,79]	86,35 [71,79]	92,96 [83,33]	91,73 [81,63]	100 [100]	94,25 [77,57]	71,54 [38,67]	70,61 [37,52]	71,08 [40,12]	69,55 [36,63]	70,35 [38,98]	71,94 [39,60]	71,92 [37,48]	72,07 [37,79]	71,67 [39,10]	72,54 [38,81]
38	Actinobacillus ureae ATCC 25976T	69,88 [32,97]	70,06 [36,35]	67,86 [30,72]	69,02 [37,16]	69,23 [37,39]	69,22 [37,03]	72,21 [36,99]	72,94 [47,52]	72,68 [42,69]	74,37 [48,76]	74,28 [46,52]	72,46 [48,20]	73,93 [46,34]	72,84 [44,63]	72,50 [42,80]	73,10 [46,41]	73,56 [44,71]	75,47 [53,57]	75,07 [53,13]	75,22 [54,49]	74,74 [48,43]	74,76 [48,23]	75,14 [53,64]	75,16 [54,12]	75,39 [52,25]	75,36 [48,72]	75,70 [53,14]	75,55 [47,00]	75,43 [46,80]	75,49 [46,34]	82,64 [73,45]	86,44 [70,07]	85,49 [68,58]	85,57 [69,58]	92,26 [79,48]	91,34 [78,99]	94,41 [81,37]	100 [100]	71,22 [39,45]	70,09 [38,58]	70,67 [40,31]	69,48 [36,84]	70,03 [38,72]	71,26 [39,87]	71,30 [38,88]	71,68 [39,13]	71,15 [39,87]	71,98 [38,81]
39	Cricetibacter osteomyelitidis DSM 28404T	70,37 [30,15]	71,29 [36,47]	68,86 [32,28]	70,52 [42,35]	70,93 [42,26]	70,74 [40,98]	70,65 [28,12]	70,46 [32,97]	70,25 [28,35]	71,04 [33,56]	71,14 [31,62]	70,68 [33,55]	70,68 [30,63]	70,47 [30,28]	70,10 [28,22]	70,61 [32,78]	70,73 [29,30]	70,98 [33,59]	71,21 [35,44]	71,38 [35,23]	70,74 [33,20]	70,80 [32,62]	71,09 [35,66]	71,16 [35,52]	71,07 [33,91]	70,69 [31,27]	71,23 [31,96]	70,84 [30,03]	70,90 [30,10]	70,29 [25,26]	70,98 [35,69]	71,32 [35,79]	71,51 [34,70]	71,48 [35,26]	71,28 [34,89]	70,97 [37,54]	71,17 [35,37]	71,23 [33,41]	100 [100]	72,19 [39,97]	73,37 [50,13]	71,47 [42,33]	72,34 [48,76]	73,15 [43,86]	71,98 [42,02]	72,02 [42,08]	72,71 [41,71]	73,00 [41,55]
40	Volucribacter psittacicida DSM 15534T	71,55 [39,38]	70,46 [46,13]	68,14 [37,91]	69,18 [43,35]	69,29 [43,95]	69,55 [44,49]	70,85 [32,96]	70,40 [39,66]	70,82 [34,42]	70,98 [40,12]	71,09 [38,56]	70,15 [39,62]	71,53 [37,24]	70,99 [37,74]	71,05 [35,42]	70,39 [38,12]	70,02 [35,73]	70,75 [41,47]	70,41 [38,74]	70,35 [40,05]	70,63 [36,76]	70,63 [36,95]	70,31 [38,35]	70,42 [39,06]	70,61 [38,89]	70,48 [37,63]	70,59 [38,95]	70,39 [35,78]	70,23 [36,27]	70,58 [32,38]	70,48 [41,09]	70,31 [39,93]	70,08 [38,98]	70,03 [39,85]	70,27 [40,57]	70,05 [40,69]	70,21 [40,64]	70,12 [39,11]	72,24 [49,06]	100 [100]	73,69 [53,46]	70,17 [44,14]	70,20 [46,52]	71,20 [45,11]	72,18 [46,12]	72,20 [46,24]	72,34 [46,67]	71,99 [44,55]
41	Conservatibacter flavescens 7,4T	71,00 [34,11]	70,36 [40,47]	68,24 [33,31]	69,35 [43,76]	69,45 [44,65]	70,02 [43,78]	70,66 [30,11]	70,55 [34,96]	70,98 [32,03]	71,11 [37,00]	71,07 [34,85]	70,07 [35,28]	71,37 [33,47]	71,03 [33,12]	70,97 [30,85]	70,63 [33,76]	69,88 [30,69]	71,13 [37,12]	70,72 [36,26]	70,55 [37,39]	70,74 [35,58]	70,76 [35,09]	70,57 [36,51]	70,72 [37,66]	70,71 [35,97]	70,88 [32,60]	71,00 [34,92]	70,62 [31,36]	70,66 [31,25]	70,82 [27,26]	70,98 [36,73]	70,87 [37,11]	70,69 [35,32]	70,69 [35,67]	70,63 [37,83]	70,55 [37,33]	70,77 [37,96]	70,75 [35,60]	73,40 [52,16]	73,51 [46,92]	100 [100]	70,28 [41,29]	70,80 [46,92]	71,84 [43,36]	72,46 [42,67]	72,57 [42,75]	72,43 [42,94]	72,32 [41,90]
42	Mesocricetibacter intestinalis DSM 28403T	68,82 [33,72]	69,74 [40,82]	68,71 [36,64]	70,28 [46,73]	70,54 [45,26]	70,09 [43,49]	68,59 [30,08]	68,85 [35,37]	68,74 [31,13]	69,13 [36,39]	69,35 [33,73]	69,94 [37,34]	68,95 [33,16]	68,66 [32,05]	68,53 [31,14]	69,08 [35,22]	69,55 [33,63]	69,03 [35,53]	69,23 [36,82]	69,55 [36,69]	68,53 [34,17]	68,60 [33,57]	68,94 [37,03]	69,10 [36,62]	69,08 [35,58]	68,74 [33,58]	69,09 [35,75]	68,92 [32,75]	68,82 [33,08]	68,46 [28,77]	68,76 [37,77]	69,38 [38,44]	69,91 [38,57]	69,99 [38,95]	69,38 [39,20]	69,28 [38,96]	69,38 [39,63]	69,36 [37,73]	71,48 [52,22]	70,22 [44,65]	70,18 [48,66]	100 [100]	72,52 [57,99]	72,68 [54,14]	70,47 [52,11]	70,53 [51,70]	70,78 [48,01]	71,20 [47,68]
43	"Emayella augustorita" LIM206	68,62 [30,26]	69,64 [36,11]	68,83 [33,13]	70,03 [41,18]	70,32 [41,45]	70,09 [40,15]	69,21 [27,50]	69,29 [33,01]	69,22 [28,59]	69,81 [33,11]	69,90 [31,24]	70,20 [35,02]	69,52 [30,35]	68,96 [29,77]	69,01 [27,68]	69,89 [32,88]	70,43 [31,40]	69,50 [33,05]	69,63 [34,82]	69,96 [35,03]	69,34 [32,00]	69,36 [32,32]	69,82 [34,52]	69,77 [35,20]	69,86 [32,56]	69,39 [32,12]	69,66 [33,34]	69,78 [30,28]	69,74 [30,64]	69,20 [26,07]	69,43 [36,50]	69,86 [35,93]	70,28 [35,96]	70,38 [35,89]	70,06 [36,04]	69,98 [37,08]	70,02 [36,31]	69,93 [34,56]	72,39 [50,44]	70,27 [39,70]	70,77 [46,99]	72,53 [48,27]	100 [100]	73,74 [49,96]	71,38 [48,54]	71,38 [48,18]	71,64 [44,97]	72,19 [44,53]
44	Basfia succiniciproducens JF4016T	70,30 [35,64]	71,16 [42,24]	69,07 [36,55]	70,60 [47,66]	70,84 [46,47]	70,61 [45,68]	70,50 [32,51]	70,67 [39,34]	70,60 [33,87]	71,34 [40,35]	71,26 [37,71]	71,06 [38,83]	71,10 [35,92]	70,51 [36,10]	70,45 [34,06]	70,89 [38,22]	70,90 [35,73]	71,42 [40,47]	71,52 [40,84]	71,57 [40,87]	71,00 [37,98]	71,06 [38,64]	71,54 [42,14]	71,33 [41,79]	71,41 [40,22]	71,15 [37,02]	71,63 [40,07]	71,32 [36,24]	71,28 [36,08]	70,33 [30,44]	71,31 [42,41]	71,91 [44,02]	72,10 [42,90]	72,20 [43,48]	72,03 [42,49]	71,40 [43,69]	71,90 [43,21]	71,75 [41,33]	73,43 [53,40]	71,58 [44,82]	72,06 [50,68]	72,86 [52,37]	73,93 [58,71]	100 [100]	75,59 [59,46]	75,60 [59,00]	73,46 [51,99]	74,42 [53,69]
45	Mannheimia massilioguelmaensis MG13TT	71,65 [36,93]	70,77 [41,34]	67,75 [33,40]	68,82 [41,12]	68,77 [40,58]	69,20 [40,81]	71,35 [34,28]	71,12 [38,75]	70,77 [34,58]	71,64 [39,55]	71,46 [37,82]	69,75 [36,08]	71,91 [37,58]	71,69 [38,60]	71,52 [35,30]	70,70 [38,02]	69,99 [33,80]	72,18 [41,56]	71,69 [40,71]	71,35 [42,12]	71,82 [39,67]	71,93 [38,54]	71,52 [41,10]	71,71 [41,72]	71,62 [38,97]	71,69 [38,29]	71,37 [40,79]	71,42 [36,43]	71,18 [37,42]	71,24 [33,22]	71,93 [42,69]	71,89 [41,93]	71,17 [41,15]	71,29 [40,92]	71,47 [41,70]	71,26 [42,42]	71,59 [41,68]	71,53 [40,75]	72,37 [51,37]	72,42 [46,91]	72,80 [49,57]	70,81 [51,42]	71,80 [56,73]	75,59 [60,60]	100 [100]	97,35 [89,54]	73,97 [49,68]	73,97 [49,91]
46	Pasteurella bettyae CCUG 2042T	71,41 [37,19]	70,70 [41,10]	67,56 [32,10]	68,63 [40,03]	68,66 [40,43]	69,07 [40,87]	71,24 [33,30]	71,09 [37,48]	70,75 [33,44]	71,58 [38,54]	71,24 [38,06]	69,51 [36,47]	71,78 [36,12]	71,41 [37,84]	71,36 [34,82]	70,57 [36,80]	69,58 [33,38]	72,07 [41,30]	71,71 [39,33]	71,14 [40,83]	71,57 [38,65]	71,42 [37,70]	71,43 [39,87]	71,69 [40,01]	71,43 [38,15]	72,15 [38,88]	71,61 [38,58]	71,34 [35,29]	71,49 [36,66]	71,25 [32,59]	71,77 [40,63]	71,72 [40,34]	71,08 [39,42]	71,14 [39,20]	71,50 [40,59]	71,42 [41,51]	71,68 [41,02]	71,80 [39,76]	72,31 [51,12]	72,27 [45,65]	72,70 [48,53]	70,56 [51,04]	71,55 [55,73]	75,38 [58,31]	97,22 [87,06]	100 [100]	73,55 [48,71]	73,69 [49,38]
47	Lonepinella koalarum ACM3666T	71,33 [33,50]	70,79 [38,74]	68,78 [32,54]	69,80 [39,79]	69,96 [39,63]	70,27 [39,14]	71,59 [30,16]	71,42 [34,23]	71,27 [30,94]	72,08 [35,46]	71,89 [34,81]	70,85 [34,53]	71,83 [33,76]	71,53 [33,59]	71,12 [32,50]	71,45 [35,18]	70,99 [31,29]	71,98 [38,15]	71,57 [36,07]	71,81 [36,94]	71,84 [34,07]	71,85 [33,99]	71,61 [37,37]	71,82 [37,15]	71,86 [36,41]	71,59 [34,17]	71,84 [35,18]	71,77 [33,98]	71,58 [33,63]	71,12 [27,63]	71,73 [37,32]	72,01 [36,55]	71,69 [36,63]	71,82 [36,39]	71,76 [37,02]	71,17 [37,69]	71,84 [37,26]	71,67 [36,76]	72,94 [44,73]	72,56 [41,82]	72,69 [44,61]	70,99 [41,38]	72,13 [46,68]	73,49 [46,08]	73,92 [43,86]	73,85 [43,76]	100 [100]	75,34 [44,90]
48	Actinobacillus porcinus NM319T	70,45 [35,98]	70,69 [41,42]	68,72 [36,31]	69,79 [42,31]	70,08 [42,16]	70,10 [42,63]	71,11 [34,13]	71,37 [38,64]	70,86 [33,95]	73,25 [41,22]	72,88 [39,69]	70,97 [38,53]	71,65 [36,93]	70,96 [35,80]	70,83 [34,54]	71,34 [37,31]	70,88 [35,59]	71,96 [39,32]	71,63 [40,77]	71,88 [41,16]	71,60 [37,70]	71,56 [37,62]	71,72 [40,38]	71,87 [40,23]	71,91 [38,98]	72,06 [37,57]	74,62 [43,33]	71,84 [36,63]	71,82 [36,75]	70,99 [30,66]	71,86 [40,63]	72,13 [41,90]	72,30 [40,08]	72,19 [40,40]	72,05 [40,94]	71,98 [41,21]	72,25 [41,80]	72,22 [39,52]	73,20 [50,01]	71,95 [44,47]	72,26 [49,05]	71,42 [46,37]	72,34 [51,41]	74,35 [51,92]	73,74 [49,70]	73,70 [49,30]	75,06 [50,18]	100 [100]
49	Alitibacter langaaensis DSM 22999T	70,81 [38,60]	70,72 [45,07]	68,98 [41,11]	69,52 [46,36]	69,85 [46,12]	70,04 [45,71]	70,88 [35,07]	71,29 [40,45]	71,06 [37,24]	72,01 [43,72]	71,92 [39,81]	71,04 [41,10]	71,64 [39,87]	71,08 [39,41]	70,86 [37,71]	71,60 [41,26]	70,87 [39,31]	71,96 [44,22]	71,44 [41,68]	71,64 [42,09]	71,59 [40,60]	71,50 [40,16]	71,64 [42,41]	71,56 [43,35]	71,65 [41,88]	71,76 [39,49]	71,98 [42,76]	71,72 [39,37]	71,66 [40,00]	70,89 [34,95]	72,17 [43,85]	72,00 [44,14]	71,93 [42,31]	72,06 [43,18]	72,07 [43,50]	71,87 [43,23]	72,47 [44,59]	72,23 [43,09]	72,92 [53,41]	72,12 [51,24]	72,56 [52,17]	71,34 [52,09]	72,36 [56,05]	74,08 [56,61]	73,75 [56,31]	73,95 [56,31]	74,73 [55,31]	78,71 [64,36]
50	Exercitatus varius CCUG15568T	69,02 [33,48]	70,37 [41,80]	69,25 [37,80]	70,63 [46,70]	70,96 [45,92]	70,25 [45,23]	69,58 [31,41]	69,88 [38,16]	69,41 [32,68]	70,63 [39,13]	70,47 [36,90]	70,77 [39,76]	69,90 [34,90]	69,17 [34,57]	69,20 [32,74]	70,18 [38,08]	70,68 [36,48]	70,09 [39,78]	70,36 [40,94]	70,87 [40,30]	70,03 [36,76]	70,01 [37,05]	70,66 [40,97]	70,53 [40,54]	70,44 [40,11]	70,22 [37,10]	70,99 [39,86]	70,30 [36,76]	70,48 [36,52]	69,39 [30,17]	70,10 [42,29]	70,96 [42,76]	71,50 [42,72]	71,57 [43,03]	71,06 [43,07]	70,91 [43,58]	71,03 [43,26]	70,96 [41,28]	72,76 [52,73]	70,31 [44,36]	70,89 [48,03]	72,95 [51,15]	73,39 [56,54]	76,00 [60,05]	71,67 [51,11]	71,71 [50,88]	72,89 [52,61]	75,59 [58,91]
51	Actinobacillus succinogenes 130ZT	69,71 [32,60]	70,69 [39,44]	69,04 [35,53]	70,70 [44,52]	71,00 [44,37]	70,67 [41,88]	69,76 [31,41]	70,18 [37,99]	69,65 [31,58]	70,58 [36,65]	70,55 [34,94]	70,71 [37,31]	70,14 [33,38]	69,84 [33,78]	69,56 [31,63]	70,40 [36,08]	70,66 [33,72]	70,84 [39,08]	70,72 [38,77]	71,03 [39,15]	70,37 [35,65]	70,42 [35,51]	70,77 [39,82]	70,78 [39,56]	70,80 [38,14]	70,34 [34,97]	70,81 [37,27]	70,77 [34,19]	70,75 [34,21]	69,74 [28,05]	70,51 [40,51]	71,53 [41,82]	71,69 [41,23]	71,78 [41,85]	71,52 [40,39]	71,12 [41,11]	71,54 [41,23]	71,41 [38,94]	72,76 [51,53]	70,72 [41,02]	71,39 [47,33]	72,69 [47,95]	73,19 [53,03]	75,92 [59,09]	72,31 [49,61]	72,30 [49,27]	73,33 [50,16]	75,15 [54,21]
52	Haemophilus felis CCUG 31170T	70,92 [35,21]	70,76 [38,13]	68,83 [33,56]	69,67 [38,76]	69,87 [38,54]	70,06 [38,87]	71,18 [31,64]	71,06 [35,77]	71,28 [32,24]	72,09 [37,82]	72,12 [36,52]	71,24 [35,48]	72,27 [34,76]	71,30 [36,34]	71,32 [31,69]	72,08 [36,52]	71,06 [31,43]	71,51 [35,42]	70,92 [36,28]	71,32 [38,02]	71,29 [36,54]	71,47 [35,08]	71,08 [35,54]	71,29 [36,73]	71,40 [35,01]	70,87 [33,78]	71,70 [36,58]	71,17 [32,78]	71,09 [32,57]	70,41 [29,27]	71,16 [37,65]	71,07 [35,68]	71,08 [35,04]	71,10 [35,14]	71,18 [36,36]	70,93 [36,65]	71,30 [37,42]	71,22 [35,77]	72,24 [44,23]	72,34 [41,63]	72,11 [45,49]	70,44 [39,70]	70,80 [42,18]	71,83 [40,63]	72,19 [42,79]	72,15 [42,58]	72,30 [42,12]	72,56 [41,53]
53	Pasteurella dagmatis NCTC11617T	71,97 [39,04]	71,27 [42,10]	68,79 [35,72]	69,61 [43,71]	69,77 [43,14]	70,27 [44,75]	71,93 [36,18]	71,50 [39,69]	71,74 [35,06]	72,42 [41,69]	72,38 [39,83]	70,53 [38,62]	72,71 [39,02]	72,30 [40,38]	72,14 [36,45]	72,15 [42,32]	70,72 [36,33]	72,18 [41,24]	71,70 [40,32]	71,70 [41,12]	71,81 [38,82]	71,86 [38,82]	71,77 [41,20]	71,87 [41,34]	71,85 [40,96]	71,98 [37,72]	72,15 [39,36]	71,58 [38,08]	71,63 [37,65]	71,08 [32,08]	71,88 [41,99]	71,98 [40,84]	71,38 [40,91]	71,32 [41,25]	71,68 [42,26]	71,33 [41,26]	71,72 [41,85]	71,63 [40,69]	72,73 [49,77]	72,92 [45,71]	73,45 [48,26]	70,37 [46,12]	70,88 [49,71]	72,41 [49,56]	73,86 [48,92]	73,76 [49,18]	73,21 [48,23]	73,34 [46,44]
54	Pasteurella multocida ATCC 43137T	71,60 [39,44]	71,06 [44,13]	69,18 [39,21]	70,04 [46,09]	70,19 [45,46]	70,45 [46,49]	71,42 [35,96]	71,24 [38,90]	71,11 [36,54]	71,95 [41,04]	71,85 [39,20]	70,71 [39,07]	72,07 [38,75]	71,70 [40,47]	71,36 [36,82]	71,47 [42,50]	70,98 [35,34]	71,54 [40,63]	71,21 [39,94]	71,19 [40,98]	71,15 [39,36]	71,15 [39,35]	71,07 [41,03]	71,11 [41,69]	71,30 [40,60]	71,34 [37,61]	71,76 [37,84]	71,32 [36,77]	71,22 [36,75]	70,45 [33,57]	71,34 [42,43]	71,40 [41,71]	71,11 [41,08]	71,15 [41,01]	71,34 [41,71]	71,03 [41,42]	71,38 [41,65]	71,34 [40,27]	72,51 [51,78]	72,70 [47,08]	73,08 [52,12]	70,62 [47,46]	71,05 [51,17]	72,33 [49,77]	73,01 [50,12]	73,02 [50,18]	72,99 [49,52]	73,16 [46,37]
55	Pasteurella canis NCTC11621T	72,57 [39,83]	71,52 [43,95]	68,48 [38,07]	69,72 [45,04]	69,74 [43,95]	70,24 [46,44]	72,02 [36,45]	71,52 [40,17]	71,69 [36,74]	72,30 [41,69]	72,09 [39,49]	70,48 [38,49]	72,65 [39,67]	72,36 [41,68]	72,13 [37,71]	71,61 [43,58]	70,36 [35,79]	71,90 [42,40]	71,44 [40,97]	71,26 [41,22]	71,72 [38,94]	71,66 [38,96]	71,38 [40,67]	71,51 [41,40]	71,41 [40,95]	72,01 [37,91]	72,27 [38,74]	71,62 [37,06]	71,50 [37,71]	71,08 [33,45]	71,89 [41,52]	71,58 [41,53]	71,10 [40,96]	71,25 [40,27]	71,50 [41,86]	71,10 [39,80]	71,62 [41,29]	71,55 [40,26]	72,57 [51,04]	73,33 [47,64]	74,12 [51,80]	70,47 [47,00]	70,85 [50,04]	72,36 [50,73]	74,05 [50,97]	74,13 [50,51]	73,26 [49,91]	73,26 [47,17]
56	Pasteurella oralis CCM 7950T	71,74 [36,55]	70,78 [40,62]	68,01 [34,82]	69,37 [41,38]	69,31 [41,08]	69,85 [42,93]	71,28 [32,61]	71,07 [36,40]	70,95 [33,85]	71,73 [38,38]	71,59 [36,44]	69,98 [35,43]	72,11 [35,46]	71,85 [37,53]	71,57 [32,93]	70,92 [39,00]	69,94 [32,17]	71,40 [38,58]	71,08 [37,96]	70,75 [38,63]	71,01 [36,68]	70,96 [36,69]	70,67 [37,74]	70,86 [37,93]	71,02 [38,15]	71,22 [34,41]	71,33 [35,79]	70,80 [33,63]	70,81 [34,03]	70,99 [31,18]	71,12 [39,37]	71,19 [37,05]	70,71 [36,13]	70,79 [36,55]	70,97 [37,67]	70,96 [38,32]	71,06 [37,62]	70,94 [36,73]	72,39 [48,27]	72,73 [44,53]	73,29 [48,20]	70,34 [43,59]	70,49 [48,14]	72,04 [46,06]	73,55 [46,65]	73,50 [46,57]	72,85 [45,73]	73,06 [43,34]
57	Actinobacillus delphinicola M906/93/5T	70,68 [35,24]	69,87 [35,12]	68,01 [29,71]	68,34 [33,37]	68,47 [32,59]	68,82 [32,98]	70,87 [35,10]	70,44 [32,32]	70,14 [30,10]	70,75 [33,07]	70,69 [31,68]	69,41 [30,94]	70,66 [32,80]	71,09 [33,96]	70,74 [31,71]	70,18 [32,26]	69,41 [30,59]	70,79 [32,75]	70,14 [32,74]	70,03 [32,33]	70,17 [31,68]	70,22 [31,97]	70,30 [32,85]	70,22 [32,98]	70,28 [32,62]	70,95 [31,88]	70,72 [31,97]	70,71 [31,16]	70,52 [31,42]	69,46 [30,19]	70,74 [34,30]	70,62 [33,75]	70,28 [32,61]	70,39 [32,68]	70,61 [34,27]	69,96 [32,84]	70,48 [34,77]	70,47 [32,99]	70,03 [37,12]	70,53 [38,16]	70,38 [38,34]	68,67 [34,39]	68,95 [37,86]	70,32 [37,38]	71,39 [38,68]	71,27 [38,56]	70,73 [38,08]	70,95 [36,41]
58	Bisgaardia hudsonensis DSM 28231T	71,90 [41,20]	70,54 [42,14]	67,54 [33,55]	68,82 [42,19]	68,65 [41,58]	69,16 [42,40]	71,81 [39,95]	70,63 [38,96]	70,99 [36,15]	71,40 [39,92]	71,48 [39,90]	69,88 [37,44]	72,07 [39,40]	72,47 [42,96]	71,90 [36,65]	70,64 [40,10]	69,31 [34,75]	71,60 [39,52]	70,78 [40,73]	70,43 [41,62]	70,93 [39,56]	70,94 [40,81]	70,53 [40,48]	70,67 [41,12]	70,80 [39,42]	70,96 [37,21]	71,45 [38,48]	70,81 [36,60]	70,64 [35,33]	71,34 [33,09]	71,09 [40,37]	71,07 [39,53]	70,20 [39,87]	70,34 [39,84]	70,94 [42,10]	70,69 [39,57]	71,18 [42,02]	70,76 [38,90]	71,75 [47,80]	72,43 [46,24]	72,31 [49,85]	69,76 [43,36]	69,68 [47,28]	71,49 [46,43]	73,34 [47,83]	73,47 [48,08]	72,69 [47,27]	72,16 [46,43]
59	Avibacterium gallinarum DSM 17481T	71,02 [37,78]	71,79 [43,91]	69,76 [40,17]	69,91 [44,63]	70,34 [44,26]	70,40 [45,02]	70,95 [34,02]	71,22 [39,04]	71,15 [33,54]	71,76 [40,44]	71,78 [38,61]	71,29 [39,52]	71,59 [36,34]	70,84 [37,02]	71,06 [34,34]	71,68 [39,10]	71,74 [35,83]	71,52 [38,80]	71,02 [40,10]	71,29 [40,91]	71,22 [36,81]	71,25 [37,63]	71,31 [39,12]	71,25 [39,70]	71,33 [38,29]	71,11 [36,48]	71,35 [39,12]	71,41 [35,76]	71,52 [35,74]	70,63 [29,66]	71,36 [40,05]	71,22 [38,81]	70,98 [38,64]	70,96 [38,94]	71,17 [39,03]	71,04 [39,38]	71,21 [40,18]	71,16 [38,20]	72,96 [48,30]	72,54 [47,77]	72,37 [49,04]	71,36 [44,84]	71,63 [49,25]	72,60 [47,92]	72,48 [45,50]	72,65 [44,54]	73,22 [45,85]	73,48 [46,91]
60	Seminibacterium arietis CCUG 61707T	71,33 [42,24]	70,38 [45,26]	67,26 [36,44]	68,43 [43,99]	68,45 [42,94]	68,96 [44,53]	70,65 [37,23]	70,60 [40,11]	70,74 [37,86]	71,04 [40,78]	71,12 [40,73]	69,48 [39,90]	71,44 [39,23]	71,19 [39,81]	71,21 [38,99]	70,17 [39,29]	69,24 [35,51]	71,15 [40,78]	70,97 [41,70]	70,58 [42,04]	71,16 [40,46]	70,76 [39,67]	70,52 [40,78]	70,69 [40,84]	70,54 [40,38]	70,76 [38,07]	70,67 [38,64]	70,14 [37,71]	69,89 [37,86]	70,53 [34,49]	71,01 [40,60]	70,77 [40,44]	70,17 [39,67]	70,11 [40,24]	70,55 [41,21]	70,42 [40,36]	70,54 [41,11]	70,50 [39,83]	71,37 [49,51]	72,15 [49,82]	72,19 [50,95]	69,66 [46,52]	69,83 [48,68]	71,13 [48,96]	72,91 [50,64]	72,83 [50,48]	72,30 [49,35]	71,71 [48,72]
61	Necropsobacter rosorum CC00832T	68,50 [33,21]	70,10 [40,94]	69,96 [39,03]	71,40 [47,05]	71,74 [47,73]	71,11 [46,53]	68,73 [30,19]	69,26 [35,44]	68,80 [31,36]	69,59 [36,83]	69,54 [35,47]	70,67 [38,75]	68,84 [32,70]	68,64 [31,90]	68,54 [30,48]	69,66 [36,16]	70,40 [34,12]	68,89 [36,77]	69,40 [37,32]	69,82 [38,43]	68,85 [35,16]	68,76 [34,62]	69,42 [38,60]	69,15 [38,03]	69,11 [35,79]	69,05 [34,10]	69,40 [35,07]	69,26 [32,91]	69,44 [33,10]	68,49 [27,26]	68,93 [37,00]	69,47 [38,47]	70,20 [38,66]	70,23 [39,19]	69,75 [38,32]	69,46 [38,93]	69,64 [38,46]	69,71 [36,76]	72,14 [53,66]	70,19 [44,87]	70,54 [50,23]	73,47 [50,19]	72,76 [56,59]	72,84 [52,34]	69,64 [48,17]	69,83 [48,24]	70,86 [48,70]	71,62 [47,48]
62	Caviibacterium pharyngocola 7,3T	69,84 [34,50]	71,27 [40,88]	69,36 [36,52]	71,16 [44,50]	71,58 [46,13]	71,02 [44,43]	70,29 [31,08]	70,34 [34,92]	70,02 [31,42]	71,13 [37,00]	71,13 [36,11]	71,44 [37,29]	70,65 [34,12]	69,93 [33,37]	69,84 [31,23]	70,84 [35,68]	70,98 [33,70]	70,41 [37,24]	70,65 [36,58]	70,70 [38,63]	70,25 [34,95]	70,18 [35,60]	70,72 [38,31]	70,81 [37,32]	70,84 [35,73]	70,41 [33,59]	70,70 [36,48]	70,53 [33,56]	70,56 [34,22]	69,92 [28,22]	70,54 [36,65]	71,28 [38,60]	71,81 [39,26]	71,78 [38,88]	71,25 [39,45]	71,12 [39,01]	71,23 [39,53]	71,19 [37,10]	73,87 [50,43]	71,55 [44,02]	71,92 [49,88]	72,74 [47,80]	72,67 [51,88]	73,67 [50,64]	71,38 [48,74]	71,48 [49,28]	72,58 [47,32]	73,14 [48,96]
63	Histophilus somni DSM 23850T	71,33 [38,50]	70,93 [41,43]	67,68 [34,36]	69,56 [41,96]	69,40 [41,12]	69,71 [42,53]	71,09 [34,99]	71,09 [37,34]	71,20 [35,27]	71,55 [38,42]	71,36 [39,07]	70,52 [36,52]	71,89 [37,30]	71,38 [38,86]	71,38 [35,86]	70,99 [37,64]	69,98 [33,03]	71,53 [38,54]	71,68 [40,11]	71,25 [40,82]	71,56 [38,52]	71,42 [38,51]	71,17 [39,45]	71,64 [39,78]	71,54 [38,75]	71,36 [34,40]	71,55 [36,67]	70,85 [34,24]	70,77 [34,00]	71,03 [31,36]	71,45 [38,60]	71,58 [38,72]	71,31 [37,41]	71,33 [37,46]	71,29 [39,35]	71,20 [39,39]	71,38 [38,15]	71,49 [37,59]	72,43 [48,74]	72,46 [44,91]	72,83 [50,19]	70,60 [44,12]	70,84 [45,66]	72,31 [45,48]	73,37 [45,43]	73,23 [45,65]	73,11 [45,05]	72,98 [45,97]
64	Canicola haemoglobinophilus CCUG 3714T	71,60 [36,14]	70,65 [41,04]	68,08 [34,70]	69,27 [40,76]	69,18 [39,79]	69,75 [41,26]	71,67 [34,53]	71,23 [36,23]	71,20 [32,68]	71,97 [37,54]	71,73 [37,85]	70,18 [36,43]	72,37 [35,20]	71,77 [36,39]	71,67 [33,68]	71,92 [37,24]	70,26 [33,81]	71,94 [37,85]	71,32 [37,26]	71,11 [38,68]	71,35 [36,59]	71,25 [36,74]	71,25 [37,42]	71,41 [38,17]	71,32 [37,28]	71,37 [35,16]	71,81 [37,30]	71,32 [35,90]	71,15 [36,28]	71,08 [30,28]	71,58 [37,84]	71,51 [36,83]	71,18 [36,61]	71,23 [36,46]	71,40 [37,15]	71,36 [37,57]	71,37 [36,67]	71,38 [36,03]	72,69 [47,12]	72,77 [44,34]	72,90 [46,97]	70,62 [43,38]	70,84 [44,68]	72,44 [43,39]	73,71 [45,89]	73,59 [45,64]	73,37 [46,00]	73,41 [45,70]
65	Pasteurella aerogenes NCTC13378T	71,40 [38,65]	71,63 [45,31]	69,18 [40,24]	70,69 [47,97]	70,98 [47,90]	70,96 [48,71]	71,45 [35,26]	71,40 [39,65]	71,35 [35,37]	72,70 [43,82]	72,70 [39,77]	71,33 [40,95]	71,98 [38,48]	71,60 [38,74]	71,33 [36,19]	71,58 [40,42]	71,20 [36,32]	71,66 [42,15]	71,69 [41,35]	71,77 [42,33]	71,32 [38,84]	71,37 [39,21]	71,39 [43,02]	71,60 [42,71]	71,64 [41,79]	71,59 [37,75]	72,60 [42,03]	71,26 [37,61]	71,38 [37,46]	70,79 [31,23]	71,64 [41,12]	71,79 [43,47]	71,84 [42,93]	71,95 [42,93]	71,97 [42,53]	71,52 [40,80]	71,88 [42,95]	71,76 [41,29]	73,45 [52,94]	72,72 [48,51]	73,03 [53,21]	71,84 [50,59]	72,27 [53,77]	73,40 [53,84]	72,98 [51,63]	73,11 [50,35]	73,56 [51,00]	74,43 [51,99]
66	Pasteurella mairii NCTC10699T	71,03 [33,87]	71,37 [38,89]	69,29 [34,64]	70,66 [41,48]	71,01 [42,09]	71,17 [41,09]	71,24 [31,35]	71,03 [34,33]	71,24 [32,46]	72,20 [36,22]	72,25 [34,80]	71,30 [34,91]	71,71 [32,91]	71,37 [33,37]	71,05 [30,89]	71,26 [34,94]	71,08 [31,44]	71,59 [34,58]	71,32 [35,72]	71,28 [37,92]	71,08 [34,10]	71,11 [34,48]	71,35 [36,92]	71,22 [36,86]	71,27 [35,21]	71,15 [33,09]	72,11 [36,12]	71,11 [32,96]	71,05 [32,14]	70,76 [26,36]	71,42 [35,64]	71,69 [36,67]	71,72 [36,94]	71,75 [36,94]	71,62 [37,21]	71,29 [35,95]	71,80 [37,57]	71,65 [35,48]	73,26 [46,78]	72,61 [40,98]	72,72 [47,79]	71,77 [42,16]	72,06 [46,69]	73,35 [45,07]	72,69 [43,52]	72,86 [43,54]	73,53 [43,63]	74,02 [46,72]
67	Actinobacillus seminis NCTC10851T	70,94 [35,86]	71,56 [40,67]	69,25 [35,46]	70,93 [42,08]	71,08 [42,73]	71,14 [41,63]	71,03 [33,03]	71,18 [35,16]	71,67 [33,67]	72,14 [37,21]	71,92 [36,45]	71,34 [37,03]	71,53 [34,35]	71,09 [35,37]	71,04 [32,43]	71,38 [35,19]	70,86 [33,10]	71,56 [36,32]	71,61 [37,56]	71,62 [40,08]	71,36 [35,49]	71,23 [36,71]	71,38 [37,38]	71,42 [37,43]	71,41 [36,75]	71,08 [33,82]	71,68 [37,96]	71,10 [34,31]	71,06 [33,38]	70,69 [27,37]	71,44 [36,38]	71,71 [37,38]	71,84 [37,10]	71,89 [36,91]	71,54 [38,59]	71,24 [36,82]	71,71 [38,36]	71,64 [36,59]	73,49 [46,66]	72,58 [42,34]	72,91 [48,29]	71,83 [42,79]	72,15 [47,21]	73,56 [46,23]	72,97 [44,75]	73,00 [45,12]	73,39 [44,77]	73,92 [45,92]
68	Actinobacillus seminis ATCC 15768T	70,30 [37,08]	71,16 [41,57]	68,84 [36,56]	70,52 [43,11]	70,65 [43,70]	70,80 [42,99]	70,52 [33,85]	70,86 [36,48]	71,11 [34,54]	71,76 [37,66]	71,75 [37,43]	71,03 [37,56]	71,27 [35,17]	70,80 [35,85]	70,66 [32,65]	71,02 [36,09]	70,47 [34,14]	71,07 [36,73]	71,20 [38,16]	71,31 [40,23]	70,91 [35,70]	70,80 [37,11]	70,97 [37,46]	71,13 [37,75]	71,10 [36,76]	70,89 [34,08]	71,31 [38,30]	70,72 [33,84]	70,70 [33,41]	70,43 [28,86]	71,07 [36,61]	71,33 [37,49]	71,61 [37,19]	71,67 [36,78]	71,18 [38,46]	71,22 [37,62]	71,44 [38,24]	71,23 [36,94]	73,20 [47,99]	72,25 [43,07]	72,48 [49,87]	71,72 [44,12]	71,68 [48,66]	73,04 [46,89]	72,35 [45,41]	72,32 [45,70]	73,08 [45,50]	73,55 [46,55]
69	Aggregatibacter actinomycetemcomitans DSM 8324T	69,56 [35,51]	70,83 [40,62]	69,67 [39,30]	70,91 [45,36]	71,68 [43,39]	71,16 [43,11]	70,00 [34,15]	70,08 [38,26]	69,69 [32,42]	70,83 [37,97]	70,65 [36,96]	70,88 [38,66]	70,25 [35,29]	69,52 [35,97]	69,59 [33,78]	70,93 [37,26]	71,10 [35,55]	70,47 [37,76]	70,57 [38,78]	70,89 [39,08]	70,25 [35,83]	70,13 [36,12]	70,58 [39,10]	70,52 [39,07]	70,54 [37,74]	70,69 [36,48]	70,46 [36,81]	70,82 [36,78]	70,82 [36,77]	69,52 [31,30]	70,18 [40,22]	70,69 [39,31]	70,96 [40,21]	71,11 [39,78]	70,81 [39,24]	70,69 [40,48]	70,70 [40,36]	70,62 [38,54]	73,10 [51,69]	71,27 [45,44]	71,62 [47,69]	72,08 [49,39]	72,51 [52,37]	73,22 [49,21]	71,35 [48,35]	71,46 [48,63]	71,96 [48,35]	72,83 [46,70]
70	Aggregatibacter segnis NCTC 10977T	70,69 [38,94]	71,42 [44,09]	69,63 [40,58]	70,78 [45,34]	71,18 [45,03]	71,00 [45,56]	70,78 [37,14]	70,91 [39,15]	70,69 [34,77]	71,43 [41,83]	71,55 [39,35]	71,09 [40,86]	71,39 [39,38]	70,86 [39,89]	70,70 [36,85]	71,25 [41,71]	71,12 [38,34]	71,18 [41,93]	70,93 [41,26]	71,42 [42,01]	70,68 [39,49]	70,83 [38,86]	71,15 [41,01]	71,24 [41,36]	71,26 [40,25]	72,01 [43,32]	71,50 [39,98]	71,79 [41,36]	71,85 [41,35]	70,12 [32,51]	71,20 [42,21]	71,69 [41,35]	71,51 [42,08]	71,61 [42,44]	71,60 [41,84]	71,11 [41,73]	71,62 [42,14]	71,75 [40,98]	73,27 [51,65]	72,07 [49,14]	72,46 [50,92]	71,65 [49,24]	72,26 [52,21]	73,26 [50,94]	72,58 [52,51]	72,84 [52,70]	72,74 [50,66]	73,34 [50,95]
71	Aggregatibacter aphrophilus NCTC 5906T	70,54 [35,63]	71,17 [39,73]	69,50 [36,45]	70,77 [42,30]	71,12 [41,41]	71,08 [41,26]	70,88 [33,67]	70,79 [37,52]	70,60 [31,28]	71,56 [38,08]	71,41 [35,69]	70,93 [37,94]	71,38 [34,14]	70,83 [35,84]	70,70 [32,88]	71,28 [37,34]	71,16 [34,27]	71,15 [37,46]	71,31 [38,25]	71,50 [38,26]	70,92 [35,22]	70,89 [35,12]	71,24 [37,82]	71,14 [38,48]	71,27 [36,91]	71,86 [37,95]	71,38 [36,70]	71,58 [37,32]	71,55 [37,45]	69,94 [31,27]	70,86 [42,33]	71,48 [38,37]	71,52 [38,62]	71,52 [39,03]	71,56 [38,95]	70,99 [41,88]	71,58 [39,49]	71,61 [37,70]	72,93 [51,02]	71,92 [44,21]	72,36 [45,59]	71,49 [46,09]	72,38 [50,32]	73,18 [47,49]	72,47 [47,52]	72,58 [47,15]	72,75 [46,26]	73,41 [45,22]
72	Aggregatibacter kilianii PN_528T	70,57 [33,75]	71,43 [38,16]	69,57 [36,24]	70,73 [40,93]	71,05 [41,43]	71,10 [41,07]	71,02 [32,14]	70,87 [36,79]	70,53 [30,51]	71,51 [37,32]	71,51 [35,37]	71,13 [36,32]	71,21 [34,20]	70,64 [35,00]	70,63 [32,25]	71,13 [37,45]	71,14 [33,94]	71,28 [36,15]	71,32 [37,02]	71,54 [37,60]	70,79 [34,82]	70,88 [34,74]	71,25 [36,94]	71,31 [37,46]	71,33 [36,17]	72,01 [37,83]	71,52 [35,59]	71,65 [36,33]	71,81 [36,39]	70,02 [29,11]	71,00 [40,35]	71,63 [36,87]	71,60 [37,72]	71,64 [37,80]	71,53 [37,93]	71,02 [39,04]	71,47 [39,06]	71,69 [36,88]	73,26 [46,65]	71,96 [42,28]	72,57 [43,37]	71,66 [43,25]	72,65 [49,72]	73,37 [46,00]	72,46 [45,10]	72,56 [45,78]	72,78 [44,08]	73,38 [44,20]
73	Haemophilus parainfluenzae NCTC 7857T	71,51 [36,77]	71,15 [42,01]	68,75 [37,04]	69,41 [41,67]	69,80 [40,88]	70,00 [42,96]	71,74 [34,37]	71,37 [39,00]	70,96 [34,23]	72,21 [41,62]	72,32 [38,08]	70,53 [39,23]	72,09 [38,98]	71,70 [39,28]	71,26 [37,11]	71,54 [39,59]	70,94 [36,88]	72,22 [40,28]	71,62 [39,83]	71,77 [39,85]	71,77 [37,05]	71,82 [36,86]	71,63 [40,18]	71,82 [40,09]	71,90 [39,30]	74,15 [42,98]	72,34 [40,44]	73,08 [41,53]	73,02 [41,53]	70,87 [32,35]	72,01 [43,09]	72,19 [41,14]	71,78 [40,96]	71,83 [41,36]	72,24 [40,99]	71,75 [42,35]	72,03 [42,54]	72,32 [40,56]	72,79 [50,84]	72,25 [46,49]	72,95 [47,46]	70,42 [47,33]	71,44 [50,69]	72,90 [48,76]	73,89 [50,41]	74,14 [50,47]	73,10 [48,90]	73,88 [48,22]
74	Haemophilus pittmaniae NCTC 13334T	70,87 [35,51]	70,82 [41,68]	69,03 [35,93]	70,09 [42,39]	70,30 [41,25]	70,31 [42,26]	70,85 [33,12]	70,89 [38,31]	70,76 [32,27]	71,32 [40,38]	71,28 [37,51]	70,73 [38,60]	71,49 [36,25]	70,96 [37,05]	70,76 [34,71]	70,87 [38,82]	70,68 [35,13]	71,33 [39,49]	71,13 [38,81]	71,29 [39,34]	71,00 [35,87]	71,08 [36,07]	71,27 [38,72]	71,22 [39,21]	71,29 [38,37]	73,26 [41,77]	71,35 [39,67]	72,23 [38,73]	71,90 [39,43]	70,25 [30,89]	71,10 [41,65]	71,49 [40,30]	71,47 [40,51]	71,40 [40,96]	71,43 [40,90]	70,97 [40,20]	71,45 [41,37]	71,71 [39,26]	72,07 [48,90]	71,21 [46,16]	71,70 [46,04]	70,88 [47,11]	71,25 [50,75]	72,45 [48,92]	72,28 [49,74]	72,33 [49,18]	72,28 [47,48]	72,89 [48,06]
75	Haemophilus aegyptius NCTC 8502T	71,83 [38,60]	71,38 [41,78]	68,98 [35,97]	69,94 [39,70]	69,93 [39,92]	70,20 [40,17]	71,88 [35,80]	71,95 [38,41]	71,57 [36,06]	72,68 [40,26]	72,43 [40,03]	70,97 [38,73]	72,92 [38,08]	71,97 [40,25]	72,00 [36,60]	71,88 [39,12]	71,46 [35,51]	72,52 [39,77]	72,08 [38,84]	71,90 [40,75]	72,27 [38,17]	72,21 [38,53]	72,25 [38,93]	72,34 [39,32]	72,20 [39,60]	73,13 [39,96]	72,35 [40,62]	73,74 [42,03]	73,86 [39,93]	71,31 [33,77]	72,69 [41,11]	72,51 [40,49]	72,13 [39,79]	72,10 [40,42]	72,18 [42,22]	72,01 [40,59]	72,43 [41,05]	72,81 [41,00]	72,95 [45,97]	72,64 [45,32]	73,04 [46,49]	70,70 [43,15]	71,60 [45,32]	73,17 [44,73]	74,19 [49,23]	74,30 [49,23]	73,27 [47,53]	73,93 [45,76]
76	Haemophilus influenzae NCTC 8143T	71,86 [41,43]	71,31 [46,12]	68,80 [39,77]	69,88 [44,03]	69,96 [44,39]	70,12 [44,93]	72,00 [39,27]	72,00 [41,81]	71,65 [39,12]	72,68 [43,74]	72,49 [42,83]	70,90 [42,13]	72,94 [41,34]	72,24 [42,54]	72,04 [39,35]	71,95 [42,53]	71,40 [38,59]	72,84 [42,94]	72,24 [42,84]	71,92 [44,23]	72,45 [40,72]	72,26 [41,27]	72,13 [42,79]	72,40 [43,19]	72,39 [42,13]	73,43 [42,99]	72,41 [43,69]	74,01 [44,94]	73,96 [43,95]	71,44 [36,10]	72,81 [44,19]	72,54 [44,09]	72,16 [43,05]	72,16 [43,45]	72,37 [44,82]	72,06 [43,51]	72,60 [43,86]	73,02 [43,55]	73,14 [50,68]	72,79 [48,73]	73,18 [50,54]	70,70 [47,54]	71,74 [50,87]	73,05 [49,55]	74,20 [53,57]	74,24 [52,86]	73,53 [51,78]	73,94 [50,04]
77	"Haemophilus quentini" MP1T	71,04 [36,38]	70,62 [41,17]	68,55 [34,81]	69,42 [38,63]	69,54 [39,11]	69,81 [39,61]	71,44 [34,04]	71,36 [37,14]	71,08 [32,98]	72,12 [38,73]	71,58 [38,69]	70,14 [37,51]	72,15 [36,22]	71,49 [38,42]	71,46 [34,47]	71,26 [38,07]	70,40 [35,20]	71,88 [39,38]	71,61 [38,31]	71,29 [39,89]	71,64 [35,83]	71,53 [36,23]	71,59 [38,22]	71,79 [37,75]	71,77 [37,68]	73,23 [40,00]	71,78 [39,84]	73,01 [40,15]	73,51 [40,82]	71,01 [33,15]	71,89 [40,79]	71,96 [39,47]	71,49 [38,95]	71,46 [39,15]	71,62 [40,41]	71,83 [40,27]	71,95 [40,06]	71,81 [39,54]	72,71 [47,35]	72,04 [44,77]	72,51 [45,23]	70,57 [44,57]	71,27 [46,96]	72,63 [45,72]	73,66 [49,58]	74,26 [51,47]	73,04 [45,82]	73,46 [45,90]
78	Haemophilus seminalis SZY H1T	71,35 [37,39]	70,76 [42,30]	68,48 [35,79]	69,33 [41,04]	69,55 [40,25]	69,74 [41,29]	71,62 [34,05]	71,31 [38,30]	71,05 [33,90]	72,05 [40,08]	71,80 [38,73]	70,25 [37,79]	72,17 [37,70]	71,64 [38,48]	71,27 [36,34]	71,32 [38,46]	70,45 [35,68]	72,02 [39,62]	71,37 [40,07]	71,14 [39,80]	71,49 [36,96]	71,54 [37,01]	71,48 [39,24]	71,49 [39,81]	71,56 [39,23]	73,24 [41,08]	71,91 [39,81]	73,35 [41,72]	73,53 [41,01]	70,88 [33,52]	72,04 [40,81]	71,99 [40,61]	71,43 [40,66]	71,50 [40,34]	71,67 [40,96]	71,59 [40,63]	71,78 [40,72]	71,92 [39,72]	72,52 [49,28]	72,11 [46,00]	72,66 [46,40]	70,34 [46,13]	71,22 [48,23]	72,49 [48,00]	73,67 [49,87]	73,84 [49,50]	72,98 [47,75]	73,20 [48,68]
79	Haemophilus haemolyticus CCUG 12834T	71,38 [40,63]	70,83 [45,46]	68,49 [39,77]	69,60 [43,49]	69,64 [43,32]	69,83 [44,66]	71,54 [38,43]	71,23 [42,29]	70,95 [37,12]	71,94 [44,07]	71,82 [42,81]	70,22 [41,29]	72,12 [41,45]	71,51 [43,53]	71,40 [38,85]	71,31 [42,19]	70,47 [38,97]	71,95 [42,98]	71,47 [42,87]	71,41 [43,20]	71,46 [40,32]	71,57 [40,14]	71,59 [42,86]	71,69 [43,05]	71,69 [42,04]	73,64 [45,36]	71,78 [43,41]	72,95 [44,19]	73,38 [45,81]	70,89 [36,82]	71,92 [44,50]	71,92 [43,78]	71,41 [44,03]	71,49 [43,90]	71,77 [44,53]	71,66 [44,28]	71,87 [44,53]	71,98 [43,04]	72,82 [53,98]	72,26 [48,80]	72,52 [51,91]	70,36 [51,07]	71,25 [53,10]	72,59 [52,21]	73,72 [55,28]	73,90 [55,52]	73,04 [51,31]	73,44 [53,08]
80	Rodentibacter myodis Ac151T	70,55 [32,62]	70,96 [38,23]	69,15 [32,99]	70,16 [38,90]	70,52 [38,60]	70,52 [39,18]	70,87 [30,04]	71,06 [34,61]	70,89 [30,92]	71,66 [34,90]	71,57 [34,45]	71,01 [37,84]	71,49 [32,63]	70,90 [32,24]	70,85 [32,09]	71,24 [34,50]	71,04 [33,67]	71,65 [34,65]	71,51 [35,82]	71,56 [36,78]	71,31 [33,35]	71,19 [34,48]	71,51 [36,14]	71,45 [35,77]	71,61 [34,56]	71,74 [33,90]	71,46 [36,36]	71,67 [33,47]	71,71 [33,40]	70,74 [28,36]	71,40 [37,18]	71,76 [37,29]	71,78 [35,67]	71,68 [36,52]	71,47 [38,39]	71,77 [40,51]	71,64 [37,74]	71,89 [35,81]	72,98 [48,97]	71,89 [41,52]	72,00 [45,13]	71,21 [42,84]	71,77 [46,47]	72,88 [43,78]	72,55 [42,98]	72,59 [43,40]	72,88 [42,24]	73,18 [44,26]
81	Rodentibacter abscessus THUN1654T	70,91 [34,98]	71,28 [39,48]	68,87 [34,64]	70,19 [42,19]	70,30 [42,03]	70,35 [42,54]	70,94 [33,96]	71,11 [38,69]	70,93 [32,77]	71,60 [39,34]	71,57 [36,85]	70,96 [39,28]	71,59 [35,67]	70,98 [36,24]	70,99 [33,79]	71,38 [36,96]	70,92 [34,18]	71,65 [37,74]	71,31 [39,60]	71,52 [40,20]	71,00 [37,69]	71,13 [36,86]	71,45 [39,83]	71,53 [38,90]	71,66 [37,34]	71,92 [36,64]	71,91 [38,02]	71,50 [37,88]	71,70 [36,84]	70,66 [29,05]	71,69 [40,23]	71,85 [40,79]	71,81 [39,45]	71,99 [39,91]	71,93 [40,66]	71,68 [40,33]	71,89 [41,91]	71,92 [39,12]	73,40 [49,28]	71,94 [43,24]	72,37 [48,63]	71,18 [45,41]	71,88 [48,81]	73,19 [46,30]	72,83 [45,50]	72,95 [45,31]	72,86 [45,86]	73,30 [46,74]
82	Rodentibacter haemolyticus DSM 111151T	70,74 [33,10]	70,93 [38,29]	68,94 [33,42]	70,32 [39,93]	70,41 [39,42]	70,31 [40,27]	71,10 [31,40]	71,02 [37,53]	70,78 [32,27]	71,46 [37,64]	71,58 [35,17]	70,99 [38,77]	71,28 [34,40]	70,85 [34,07]	71,13 [31,42]	71,32 [36,13]	70,85 [34,23]	71,63 [36,24]	71,40 [38,47]	71,65 [38,59]	71,33 [34,87]	71,30 [35,70]	71,43 [37,44]	71,49 [37,64]	71,49 [36,95]	71,75 [35,68]	71,72 [36,79]	71,54 [35,84]	71,68 [35,42]	70,50 [27,61]	71,54 [39,32]	71,91 [39,17]	71,89 [38,02]	71,86 [38,23]	71,81 [39,33]	71,68 [38,57]	71,77 [40,23]	71,97 [37,40]	73,39 [47,38]	71,84 [41,59]	72,18 [46,97]	71,00 [43,29]	71,68 [47,51]	73,10 [43,31]	72,74 [42,25]	72,83 [41,76]	72,75 [42,64]	73,18 [44,97]
83	Rodentibacter trehalosifermentans H1987082031T	70,50 [30,67]	70,72 [36,32]	68,95 [30,86]	69,96 [36,41]	70,11 [36,69]	70,28 [37,43]	70,59 [28,42]	70,82 [33,55]	70,70 [29,07]	71,68 [34,71]	71,30 [33,08]	71,50 [34,98]	71,34 [31,33]	70,58 [32,01]	70,76 [28,82]	71,51 [33,39]	70,65 [31,74]	71,40 [33,79]	71,11 [33,28]	71,12 [35,59]	71,13 [31,78]	70,94 [33,25]	71,18 [32,32]	71,31 [33,99]	71,43 [32,04]	71,48 [32,65]	71,34 [35,73]	71,66 [31,95]	71,73 [32,69]	70,42 [26,14]	71,11 [34,43]	71,37 [33,85]	71,31 [33,15]	71,34 [33,45]	71,19 [34,81]	71,12 [34,53]	71,65 [35,30]	71,33 [33,10]	72,74 [43,15]	71,72 [39,61]	72,01 [42,52]	71,37 [38,24]	71,72 [43,31]	72,64 [41,12]	72,49 [40,11]	72,43 [40,71]	72,59 [39,55]	72,89 [41,93]
84	Rodentibacter heidelbergensis Ac69T	70,63 [39,20]	70,78 [44,03]	68,89 [39,62]	69,90 [45,14]	70,25 [44,41]	70,30 [45,74]	70,75 [36,02]	70,83 [41,43]	70,76 [35,54]	72,06 [42,95]	71,58 [41,02]	71,39 [42,83]	71,30 [39,18]	70,84 [39,71]	70,77 [36,81]	71,37 [41,81]	70,81 [38,74]	71,48 [41,22]	71,33 [41,64]	71,52 [42,21]	71,20 [39,13]	71,15 [38,66]	71,20 [41,84]	71,29 [42,66]	71,27 [40,83]	71,73 [40,55]	71,65 [42,27]	71,63 [39,79]	71,63 [39,24]	70,57 [33,71]	71,16 [43,81]	71,51 [42,47]	71,29 [41,65]	71,33 [42,35]	71,34 [43,00]	71,30 [42,56]	71,65 [43,93]	71,48 [41,48]	72,72 [52,18]	71,90 [48,85]	72,07 [51,69]	71,08 [49,00]	71,60 [52,46]	72,50 [50,00]	72,67 [49,05]	72,69 [48,90]	72,86 [49,35]	73,15 [50,78]
85	Rodentibacter rarus CCUG 17206T	70,74 [32,37]	70,88 [37,68]	68,79 [32,44]	69,82 [38,31]	70,11 [38,44]	70,31 [38,76]	70,76 [30,30]	70,96 [35,65]	70,89 [30,91]	71,37 [36,70]	71,32 [35,33]	71,27 [37,66]	71,23 [34,12]	70,72 [33,93]	70,68 [31,60]	70,97 [35,75]	70,59 [33,21]	71,31 [36,52]	70,93 [36,90]	71,21 [37,33]	70,92 [33,95]	70,82 [34,58]	71,13 [35,82]	70,95 [37,42]	71,22 [35,40]	71,58 [36,21]	71,18 [37,86]	71,60 [35,77]	71,56 [36,18]	70,49 [28,65]	71,12 [37,60]	71,27 [37,27]	71,14 [37,37]	71,08 [37,18]	71,27 [37,72]	71,24 [38,15]	71,23 [38,20]	71,21 [36,77]	72,61 [45,01]	71,90 [41,54]	71,98 [43,63]	71,00 [41,36]	71,39 [45,83]	72,51 [43,56]	72,53 [42,17]	72,58 [42,50]	72,51 [43,05]	73,09 [43,71]
86	Rodentibacter ratti F75T	70,63 [39,03]	70,81 [45,03]	68,70 [39,49]	69,89 [46,88]	70,14 [47,48]	70,25 [47,50]	71,11 [36,32]	71,22 [40,97]	70,87 [37,68]	71,61 [43,40]	71,54 [40,89]	70,97 [43,33]	71,34 [40,48]	71,06 [41,07]	70,73 [37,91]	71,05 [43,47]	70,77 [39,43]	71,59 [43,91]	71,30 [44,11]	71,55 [43,37]	71,16 [40,89]	71,23 [40,87]	71,33 [43,67]	71,35 [44,06]	71,51 [42,01]	71,72 [43,49]	71,69 [43,22]	71,72 [41,99]	71,62 [42,67]	70,77 [34,37]	71,51 [43,92]	71,73 [44,38]	71,45 [43,89]	71,55 [43,74]	71,55 [45,17]	71,50 [45,14]	71,56 [45,71]	71,55 [44,25]	72,94 [53,99]	72,06 [49,12]	72,39 [53,12]	71,03 [49,60]	71,61 [53,80]	72,66 [52,16]	72,74 [51,72]	72,79 [52,05]	72,72 [52,23]	73,14 [53,06]
87	Rodentibacter pneumotropicus ATCC 35149T	71,09 [33,92]	70,98 [38,84]	68,56 [33,90]	70,05 [39,46]	70,13 [39,00]	70,19 [39,95]	71,07 [32,68]	71,21 [36,11]	71,13 [32,01]	71,67 [37,19]	71,68 [35,89]	71,73 [40,20]	71,71 [34,78]	71,32 [34,78]	71,02 [34,04]	71,25 [36,80]	70,80 [33,28]	71,79 [36,55]	71,40 [38,25]	71,45 [37,99]	71,26 [35,23]	71,29 [35,51]	71,32 [38,01]	71,44 [37,57]	71,58 [37,18]	71,80 [36,48]	71,82 [36,66]	71,93 [36,03]	71,92 [35,89]	70,52 [29,08]	71,49 [38,54]	71,64 [38,77]	71,62 [37,18]	71,53 [37,53]	71,63 [39,53]	71,46 [39,59]	71,72 [39,02]	71,83 [37,54]	72,72 [47,99]	72,01 [42,63]	72,35 [46,53]	70,87 [42,59]	71,57 [46,42]	72,82 [43,60]	72,88 [44,21]	73,09 [44,65]	72,83 [43,82]	73,27 [44,67]
88	Rodentibacter mrazii Ppn418T	70,57 [33,50]	70,71 [39,11]	68,43 [33,88]	69,87 [39,40]	69,91 [41,12]	70,14 [40,40]	71,04 [31,16]	70,86 [35,54]	70,72 [33,58]	71,34 [37,27]	71,40 [35,71]	71,32 [38,23]	71,08 [34,72]	70,91 [34,61]	70,75 [33,53]	70,97 [36,07]	70,45 [33,13]	71,28 [36,56]	71,04 [37,49]	71,07 [38,70]	70,95 [34,49]	70,69 [36,87]	71,10 [36,77]	71,16 [37,42]	71,27 [35,91]	71,51 [35,25]	71,44 [36,61]	71,68 [34,91]	71,59 [35,41]	70,86 [28,36]	71,09 [37,84]	71,45 [36,87]	71,44 [36,08]	71,42 [36,05]	71,25 [38,98]	71,38 [38,83]	71,11 [39,84]	71,49 [36,65]	72,72 [46,97]	71,79 [42,17]	72,20 [48,07]	70,74 [42,41]	71,01 [47,17]	72,54 [44,48]	72,51 [43,70]	72,45 [44,08]	72,51 [44,36]	73,04 [44,36]
89	Rodentibacter caecimuris DSM 28627T	70,42 [32,15]	70,49 [37,19]	68,22 [32,15]	69,80 [37,55]	69,88 [38,35]	69,98 [38,43]	70,59 [29,83]	70,61 [34,35]	70,37 [30,46]	70,98 [35,25]	71,08 [33,83]	71,18 [37,38]	70,96 [32,47]	70,58 [32,93]	70,28 [31,31]	70,41 [34,98]	70,27 [31,45]	71,05 [35,07]	70,78 [36,15]	70,77 [36,25]	70,75 [32,82]	70,69 [33,21]	70,78 [36,26]	70,87 [35,39]	70,91 [34,50]	71,36 [34,89]	71,05 [34,81]	71,14 [32,87]	71,31 [34,59]	70,22 [28,08]	70,76 [37,53]	71,20 [36,06]	71,13 [34,81]	71,21 [34,68]	71,13 [36,54]	71,03 [38,26]	71,11 [37,16]	71,08 [35,61]	72,37 [46,74]	71,41 [40,96]	72,06 [43,66]	70,78 [41,15]	71,33 [44,81]	72,46 [41,53]	72,29 [41,94]	72,54 [42,63]	72,07 [42,54]	72,80 [42,25]
90	"Rodentibacter heylii" ATCC 12555	70,70 [30,61]	70,95 [35,04]	68,79 [30,38]	70,34 [36,02]	70,16 [37,11]	70,55 [36,12]	71,01 [29,46]	71,04 [33,02]	70,76 [30,09]	71,76 [34,86]	71,55 [33,30]	71,81 [35,75]	71,29 [32,55]	71,05 [31,78]	70,95 [30,16]	71,01 [34,35]	70,72 [31,00]	71,55 [34,69]	71,13 [35,12]	71,32 [35,44]	71,16 [32,29]	70,98 [33,14]	71,40 [34,60]	71,45 [34,12]	71,44 [33,21]	71,91 [33,09]	71,82 [33,77]	71,55 [32,13]	71,62 [32,80]	70,32 [25,72]	71,16 [36,33]	71,59 [35,23]	71,40 [34,45]	71,61 [33,97]	71,55 [36,16]	71,23 [37,42]	71,56 [37,11]	71,58 [34,18]	72,54 [44,96]	71,70 [38,56]	72,29 [42,45]	70,95 [39,10]	71,65 [43,01]	72,92 [40,19]	72,69 [40,44]	72,78 [41,32]	72,63 [40,24]	73,16 [41,71]
[truncated: 42 more columns]

## Sheet: Table S9
Supplemental Information S9. Pairwise digital DNA–DNA hybridization (dDDH) values (red–yellow–green color scale), ordered according to the core-genome phylogenomic tree.
Order Tree	Type Strain	Mergibacter septicus 27517-4-I1T	Gallibacterium anatis F149T	Spirabiliibacterium mucosae 20609_3T	Chelonobacter oris 1662T	Pasteurella testudinis NCTC 12150T	Testudinibacter aquarius DSM 28140T	Phocoenobacter uteri NCTC 12872T	Bibersteinia trehalosi DSM 23101T	Nicoletella semolina DSM 16380T	Actinobacillus indolicus AIFJ1607	Glaesserella parasuis CCUG 3712T	Muribacter muris Ackerman80-443DT	Ursidibacter maritimus Pb43106T	Otariodibacter oris Baika1T	Vespertiliibacter pulmonis CCUG 64585T	Frederiksenia canicola DSM 25797T	Haemophilus paracuniculus CCUG 43573T	Mannheimia cairinae AT1T	Mannheimia granulomatis DSM 19156T	Mannheimia haemolytica DSM 10531T	Mannheimia pernigra 17CN0883T	"Mannheimia ovis" ZY170218	Mannheimia varigena 177T	Mannheimia indoligenes M14.4T	Mannheimia bovis ZY190616T	Haemophilus sputorum CCUG 13788T	Actinobacillus minor NM305T	Haemophilus parahaemolyticus NCTC 8479T	Haemophilus paraphrohaemolyticus CCUG 3718T	Haemophilus ducreyi CIP 54.2T	Actinobacillus vicugnae W16181T	Actinobacillus arthritidis CCUG24862T	Actinobacillus pleuropneumoniae 4074T	Actinobacillus lignieresii NCTC4189T	Actinobacillus equuli NCTC8529T	Actinobacillus capsulatus DSM 19761T	Actinobacillus suis ATCC 33415T	Actinobacillus ureae ATCC 25976T	Cricetibacter osteomyelitidis DSM 28404T	Volucribacter psittacicida DSM 15534T	Conservatibacter flavescens 7.4T	Mesocricetibacter intestinalis DSM 28403T	"Emayella augustorita" LIM206	Basfia succiniciproducens JF4016T	Mannheimia massilioguelmaensis MG13TT	Pasteurella bettyae CCUG 2042T	Lonepinella koalarum ACM3666T	Actinobacillus porcinus NM319T
1	Mergibacter septicus 27517-4-I1T	100	22.9	26.7	24.7	29.8	25.3	23.5	25.1	24.2	24.1	24.2	25.7	25.6	25.2	23.6	23.6	25.8	23.1	22.9	25	26.1	26	25.6	23.2	26.5	23.1	26.4	27.8	24.7	21.1	24.3	26.5	26.1	26.9	28.6	23.7	30.3	27.2	22.9	22.7	23.1	25.2	26.6	28.1	24.8	23.8	26.5	24.9
2	Gallibacterium anatis F149T	22.9	100	20.8	20	20.5	20.2	22.7	21.2	22.7	22.4	21.8	20.4	22	23.7	23.8	21.4	22	21.7	22.2	21.8	23.3	24	22.3	21.8	23.4	21.3	23.1	22.2	21.6	20.8	22.9	21.6	21	22.3	23.1	21.1	22.8	21.9	20.9	21.5	22.5	20.4	21.3	22.9	22.5	21.7	22.7	21.3
3	Spirabiliibacterium mucosae 20609_3T	26.7	20.8	100	19	21.2	20	26.8	23.6	23.2	23.5	22.6	21.1	21.4	23.9	24.8	21.6	21.6	22.6	21	21.8	24.4	24	25.2	23.8	25.5	22.9	22	26	23.3	20.7	22.2	26.1	20.9	23.4	23.4	20.7	23.6	21.8	20.7	23.6	20.6	21.4	21.7	23	21.5	20.7	23.2	21
4	Chelonobacter oris 1662T	24.7	20	19	100	21.9	20.6	22.3	22.5	23.2	23.7	21.5	19.9	22.7	24	22.8	21.2	20.6	20.5	20.8	20.8	22.9	23	22.7	21.5	23.6	21.8	22.7	24.2	23.6	21.5	24.3	21.4	21.2	22	22.7	20.5	22.3	22.5	19.6	20.9	20	19.2	20.3	21.1	20.5	19.7	24.3	20.1
5	Pasteurella testudinis NCTC 12150T	29.8	20.5	21.2	21.9	100	24.1	25.9	24.5	26.4	24.5	22.3	22.4	23.7	25	25.4	23	21.4	22.1	23.1	23.1	26.1	24.7	23.4	21.6	24.1	23.7	23.9	26.9	24.3	21.6	24	24.6	21.7	23.2	26.4	21	24.8	23	20.6	24.3	22.8	20.2	20.8	23	24	23	23.4	22.3
6	Testudinibacter aquarius DSM 28140T	25.3	20.2	20	20.6	24.1	100	23.6	21.6	22.9	23.3	19.5	20.5	22.6	23.1	24.6	20.5	20.8	20.6	21.2	21.9	22.9	22.8	22.3	20.7	23.2	21.8	20.4	23.6	22.5	21.1	21.8	22.4	20.8	24.8	22.1	20.7	22.4	20.6	19.9	21.2	21.2	20.5	20.2	23	22.4	21.2	21.4	21.1
7	Phocoenobacter uteri NCTC 12872T	23.5	22.7	26.8	22.3	25.9	23.6	100	21.6	22.4	22.5	22	21.7	21.3	23.1	23.3	23	21.5	21	21.5	22	22.5	22.2	22.8	21.3	23.1	22.2	22.1	23.1	22.1	20.3	21.8	23.1	22.4	23.2	22.7	21.2	23.6	22.4	22.3	22.2	23.4	22.1	25	26.3	23.2	22.3	23.3	21.6
8	Bibersteinia trehalosi DSM 23101T	25.1	21.2	23.6	22.5	24.5	21.6	21.6	100	20.6	21.9	21.7	20.1	20.9	21.7	21.3	20.6	22.4	21.7	21.8	26.8	22.9	23.9	23.3	22.5	22.7	21.5	22.2	24.4	23.4	20.8	21.8	21.9	20.9	21.7	21.7	20.8	22.6	21.2	21.1	21.4	23.7	24.5	22.3	26.2	23	22.6	23.2	23.1
9	Nicoletella semolina DSM 16380T	24.2	22.7	23.2	23.2	26.4	22.9	22.4	20.6	100	22.1	21.4	21.7	20.9	21.7	21.8	20.9	21.7	22.2	22.2	22.2	23.7	23.7	23.2	22.1	23.5	23	22.3	23.5	21.9	20.6	21	22.6	23.4	22.4	22.8	21	22.8	21.6	23.9	22.6	21.5	24	23.9	25.3	24.3	22.7	25.6	24
10	Actinobacillus indolicus AIFJ1607	24.1	22.4	23.5	23.7	24.5	23.3	22.5	21.9	22.1	100	37.1	21.6	21.9	21	21	21.7	22.4	21.9	21.8	22	22.6	22.2	22.7	22	22.5	22.8	29.5	23.6	22.8	20.2	21.7	22.5	22.4	22.7	22.6	22	23.4	22.1	21.1	22.1	24.2	23.3	22.6	26.5	23.7	24.5	23.3	28.9
11	Glaesserella parasuis CCUG 3712T	24.2	21.8	22.6	21.5	22.3	19.5	22	21.7	21.4	37.1	100	21.2	22.3	21.9	21.3	22.3	21.8	22	22.1	21.4	22.9	22.6	22.4	22.1	22.8	22.7	30.9	23.2	22.2	20.7	21.8	22.2	22.9	22.9	22.1	21.8	22.5	21.1	21	21.2	23.2	24.2	21.9	26.3	21.7	21.2	23.5	26.7
12	Muribacter muris Ackerman80-443DT	25.7	20.4	21.1	19.9	22.4	20.5	21.7	20.1	21.7	21.6	21.2	100	19.8	21.4	20.4	20.5	21.1	20.2	20.6	20.2	21.8	21.6	21.1	20.4	20.7	21.2	22.4	22.7	21.4	20	20.1	21.2	21.9	21.4	21.2	20.2	22.5	20.6	21.3	22.2	23.9	20.8	21.8	24.3	23.3	22.6	23.8	24.2
13	Ursidibacter maritimus Pb43106T	25.6	22	21.4	22.7	23.7	22.6	21.3	20.9	20.9	21.9	22.3	19.8	100	21.5	21.2	21.5	21.5	21.3	21.7	22	21.9	21.8	22.1	21	22.3	21.7	22.5	23.4	22.2	20.6	21.7	22.1	21.2	21.3	22	20.6	21.7	20.9	22.8	21	23.5	22.3	24.2	26.3	23.1	22.5	23.7	23.2
14	Otariodibacter oris Baika1T	25.2	23.7	23.9	24	25	23.1	23.1	21.7	21.7	21	21.9	21.4	21.5	100	21.2	20.1	23.4	21.4	21	21	23	23	21.6	22.3	23.1	21.7	22.5	24.1	24.1	19.6	21.9	23.3	22	22.8	22.9	20.5	22.5	21.5	23.8	23.8	24.4	24.6	25.6	27.1	23.6	23.3	25.2	24.4
15	Vespertiliibacter pulmonis CCUG 64585T	23.6	23.8	24.8	22.8	25.4	24.6	23.3	21.3	21.8	21	21.3	20.4	21.2	21.2	100	20.2	22.5	22.5	22.3	22.1	23.3	22.9	23.5	22	24.1	22	23.3	27	22.5	19.8	20.8	23.7	22.7	24.2	22.9	20.7	23.6	21.9	23.1	23.9	25.4	23	24.8	26.9	24.8	23.5	25.9	25.3
16	Frederiksenia canicola DSM 25797T	23.6	21.4	21.6	21.2	23	20.5	23	20.6	20.9	21.7	22.3	20.5	21.5	20.1	20.2	100	21.5	22	21.3	21.4	22.7	22.1	21.7	21.2	21.9	21.5	23.2	23.3	22	20.9	20.6	22.4	21.3	22.5	21.5	20.9	22.9	21.3	21.8	23.6	23.8	21.6	23	25.2	22.9	22.8	22.8	23.2
17	Haemophilus paracuniculus CCUG 43573T	25.8	22	21.6	20.6	21.4	20.8	21.5	22.4	21.7	22.4	21.8	21.1	21.5	23.4	22.5	21.5	100	20.9	20.7	21.2	23	22.1	21.3	20.5	21.5	21.8	22.5	22.8	21.8	21.1	20.9	22.8	22.1	22.6	22.2	21.9	21.9	21.1	22.1	22.8	24.7	22.8	24	23.7	25.8	25.3	24.3	23.3
18	Mannheimia cairinae AT1T	23.1	21.7	22.6	20.5	22.1	20.6	21	21.7	22.2	21.9	22	20.2	21.3	21.4	22.5	22	20.9	100	22.8	23	22.9	22.8	22.8	22.9	23.2	22.2	22.2	23.7	21.5	20.1	21.2	21.2	21.2	21.8	21.2	21.1	21.9	21	22	21.3	22.6	23.6	21.7	24.6	22.9	22.4	23.1	22.9
19	Mannheimia granulomatis DSM 19156T	22.9	22.2	21	20.8	23.1	21.2	21.5	21.8	22.2	21.8	22.1	20.6	21.7	21	22.3	21.3	20.7	22.8	100	23.3	22.8	22.7	23.3	24.2	24.2	21.7	21.1	22.7	21.4	18.8	20	20.4	21.2	21	21.2	21.5	20.8	20.3	22	22.7	21.2	23.6	22.3	23.4	21.7	22.5	23.5	23.1
20	Mannheimia haemolytica DSM 10531T	25	21.8	21.8	20.8	23.1	21.9	22	26.8	22.2	22	21.4	20.2	22	21	22.1	21.4	21.2	23	23.3	100	25.2	27.1	24.8	25.3	25.4	21.2	21.8	22	21.4	19.8	20.5	21	21.1	21.6	21.6	21.4	21.7	21.3	21.5	21.4	22.7	22.3	21.4	23.7	21.7	21.4	23.4	22.2
21	Mannheimia pernigra 17CN0883T	26.1	23.3	24.4	22.9	26.1	22.9	22.5	22.9	23.7	22.6	22.9	21.8	21.9	23	23.3	22.7	23	22.9	22.8	25.2	100	74.3	26.8	28.1	28	22.1	22.7	23.2	22.8	19.9	21	21.9	21.3	21.6	22	20.9	22	21.3	21.5	23.1	24.4	25.7	28.1	25.2	23.1	23.8	25.5	26.6
22	"Mannheimia ovis" ZY170218	26	24	24	23	24.7	22.8	22.2	23.9	23.7	22.2	22.6	21.6	21.8	23	22.9	22.1	22.1	22.8	22.7	27.1	74.3	100	26.9	28	28	21.7	22.1	23.4	23.2	20.1	21.3	21.9	21.4	21.7	21.8	21	21.7	21.1	21.6	22.2	24.8	24.7	26.2	24.7	23.8	24.1	25	26
23	Mannheimia varigena 177T	25.6	22.3	25.2	22.7	23.4	22.3	22.8	23.3	23.2	22.7	22.4	21.1	22.1	21.6	23.5	21.7	21.3	22.8	23.3	24.8	26.8	26.9	100	35.3	33.1	21.6	22.3	23.4	22.6	19.9	20.9	21.2	21.3	21.4	21.4	21.1	21.8	21.2	21.8	23.1	24	24.8	24.8	25.9	23.2	23.3	24.7	23.3
24	Mannheimia indoligenes M14.4T	23.2	21.8	23.8	21.5	21.6	20.7	21.3	22.5	22.1	22	22.1	20.4	21	22.3	22	21.2	20.5	22.9	24.2	25.3	28.1	28	35.3	100	47.9	21.2	21.8	22.3	22	19.8	20.7	21.6	21.1	21.5	21.3	21.2	21.1	20.9	20.3	22.2	22.5	23.6	22.2	24.3	22.8	22.6	24	23.4
25	Mannheimia bovis ZY190616T	26.5	23.4	25.5	23.6	24.1	23.2	23.1	22.7	23.5	22.5	22.8	20.7	22.3	23.1	24.1	21.9	21.5	23.2	24.2	25.4	28	28	33.1	47.9	100	22.8	22.3	22.7	22.4	19.9	21.1	21.6	21.1	21.6	21.4	21	21.7	21.2	21.3	24.3	24.6	23.3	24.9	24.1	24.8	24	25.7	24.9
26	Haemophilus sputorum CCUG 13788T	23.1	21.3	22.9	21.8	23.7	21.8	22.2	21.5	23	22.8	22.7	21.2	21.7	21.7	22	21.5	21.8	22.2	21.7	21.2	22.1	21.7	21.6	21.2	22.8	100	23.1	26.7	25.8	20	21.6	21.6	21.8	21.7	21.9	21.1	21.8	21.9	21.6	21.7	22.1	21.1	22.6	24.6	22.3	23.9	24.2	24.3
27	Actinobacillus minor NM305T	26.4	23.1	22	22.7	23.9	20.4	22.1	22.2	22.3	29.5	30.9	22.4	22.5	22.5	23.3	23.2	22.5	22.2	21.1	21.8	22.7	22.1	22.3	21.8	22.3	23.1	100	21.8	21.5	20.8	21.7	23.2	23	23.1	23	22.4	23.6	22.4	22.1	21.6	23.1	22.8	25	24.1	23.3	23.6	24.6	33.9
28	Haemophilus parahaemolyticus NCTC 8479T	27.8	22.2	26	24.2	26.9	23.6	23.1	24.4	23.5	23.6	23.2	22.7	23.4	24.1	27	23.3	22.8	23.7	22.7	22	23.2	23.4	23.4	22.3	22.7	26.7	21.8	100	43.1	21.9	23.3	23.2	23.2	23.9	23.1	22	23.4	23.8	22.8	24.6	26.8	24.4	25.6	27.6	25.2	25.1	24.8	25.4
29	Haemophilus paraphrohaemolyticus CCUG 3718T	24.7	21.6	23.3	23.6	24.3	22.5	22.1	23.4	21.9	22.8	22.2	21.4	22.2	24.1	22.5	22	21.8	21.5	21.4	21.4	22.8	23.2	22.6	22	22.4	25.8	21.5	43.1	100	21.3	22.6	22.8	22.9	22.9	23.1	21.9	23.2	23.2	21.9	22.3	23.1	21.8	22.4	25.7	22.9	23.7	24.4	24.3
30	Haemophilus ducreyi CIP 54.2T	21.1	20.8	20.7	21.5	21.6	21.1	20.3	20.8	20.6	20.2	20.7	20	20.6	19.6	19.8	20.9	21.1	20.1	18.8	19.8	19.9	20.1	19.9	19.8	19.9	20	20.8	21.9	21.3	100	21.2	19.9	20	19.8	20	20.3	19.9	20.1	21.4	21.3	21.9	22.3	23.3	23.1	21	21.3	21.9	22.3
31	Actinobacillus vicugnae W16181T	24.3	22.9	22.2	24.3	24	21.8	21.8	21.8	21	21.7	21.8	20.1	21.7	21.9	20.8	20.6	20.9	21.2	20	20.5	21	21.3	20.9	20.7	21.1	21.6	21.7	23.3	22.6	21.2	100	24.4	23.8	23.8	26.1	25.7	26.1	26	22.2	22.2	22.4	22.3	23.3	23.4	22.6	22.1	23.9	24
32	Actinobacillus arthritidis CCUG24862T	26.5	21.6	26.1	21.4	24.6	22.4	23.1	21.9	22.6	22.5	22.2	21.2	22.1	23.3	23.7	22.4	22.8	21.2	20.4	21	21.9	21.9	21.2	21.6	21.6	21.6	23.2	23.2	22.8	19.9	24.4	100	31.7	32	35.4	32.4	34.2	33.3	21.2	23.5	22.8	22	24.7	23.1	23.8	23.4	24.4	24.7
33	Actinobacillus pleuropneumoniae 4074T	26.1	21	20.9	21.2	21.7	20.8	22.4	20.9	23.4	22.4	22.9	21.9	21.2	22	22.7	21.3	22.1	21.2	21.2	21.1	21.3	21.4	21.3	21.1	21.1	21.8	23	23.2	22.9	20	23.8	31.7	100	65.8	31.6	30.5	33	31.3	20.9	23.1	22	21.9	22	23.6	23.3	22.5	24.2	24.6
34	Actinobacillus lignieresii NCTC4189T	26.9	22.3	23.4	22	23.2	24.8	23.2	21.7	22.4	22.7	22.9	21.4	21.3	22.8	24.2	22.5	22.6	21.8	21	21.6	21.6	21.7	21.4	21.5	21.6	21.7	23.1	23.9	22.9	19.8	23.8	32	65.8	100	31.7	30.2	32.6	31.3	21.9	23.7	23	22	24	25	24.6	24.2	25	25.6
35	Actinobacillus equuli NCTC8529T	28.6	23.1	23.4	22.7	26.4	22.1	22.7	21.7	22.8	22.6	22.1	21.2	22	22.9	22.9	21.5	22.2	21.2	21.2	21.6	22	21.8	21.4	21.3	21.4	21.9	23	23.1	23.1	20	26.1	35.4	31.6	31.7	100	49	51.5	48.4	21.9	23.8	22.8	22.9	23.9	23.9	26.1	24.9	25.5	25.2
36	Actinobacillus capsulatus DSM 19761T	23.7	21.1	20.7	20.5	21	20.7	21.2	20.8	21	22	21.8	20.2	20.6	20.5	20.7	20.9	21.9	21.1	21.5	21.4	20.9	21	21.1	21.2	21	21.1	22.4	22	21.9	20.3	25.7	32.4	30.5	30.2	49	100	46.7	45.1	20.6	21.9	22.1	21.8	21.8	22.3	22.8	23	22.1	23.7
37	Actinobacillus suis ATCC 33415T	30.3	22.8	23.6	22.3	24.8	22.4	23.6	22.6	22.8	23.4	22.5	22.5	21.7	22.5	23.6	22.9	21.9	21.9	20.8	21.7	22	21.7	21.8	21.1	21.7	21.8	23.6	23.4	23.2	19.9	26.1	34.2	33	32.6	51.5	46.7	100	58.1	22	24.6	22.9	22.5	25.3	24.1	25.4	23.8	25.6	26.2
38	Actinobacillus ureae ATCC 25976T	27.2	21.9	21.8	22.5	23	20.6	22.4	21.2	21.6	22.1	21.1	20.6	20.9	21.5	21.9	21.3	21.1	21	20.3	21.3	21.3	21.1	21.2	20.9	21.2	21.9	22.4	23.8	23.2	20.1	26	33.3	31.3	31.3	48.4	45.1	58.1	100	22.5	21.2	22	21.2	22.1	24.9	23.5	24.3	23.7	24.2
39	Cricetibacter osteomyelitidis DSM 28404T	22.9	20.9	20.7	19.6	20.6	19.9	22.3	21.1	23.9	21.1	21	21.3	22.8	23.8	23.1	21.8	22.1	22	22	21.5	21.5	21.6	21.8	20.3	21.3	21.6	22.1	22.8	21.9	21.4	22.2	21.2	20.9	21.9	21.9	20.6	22	22.5	100	20.7	20.9	20.4	20.2	20.8	20.8	21	20.7	20.5
40	Volucribacter psittacicida DSM 15534T	22.7	21.5	23.6	20.9	24.3	21.2	22.2	21.4	22.6	22.1	21.2	22.2	21	23.8	23.9	23.6	22.8	21.3	22.7	21.4	23.1	22.2	23.1	22.2	24.3	21.7	21.6	24.6	22.3	21.3	22.2	23.5	23.1	23.7	23.8	21.9	24.6	21.2	20.7	100	19.8	21.7	21.8	22.7	20.7	20.4	21.2	20.7
41	Conservatibacter flavescens 7.4T	23.1	22.5	20.6	20	22.8	21.2	23.4	23.7	21.5	24.2	23.2	23.9	23.5	24.4	25.4	23.8	24.7	22.6	21.2	22.7	24.4	24.8	24	22.5	24.6	22.1	23.1	26.8	23.1	21.9	22.4	22.8	22	23	22.8	22.1	22.9	22	20.9	19.8	100	20.4	19.9	24.2	21.7	21.3	21.1	21.1
42	Mesocricetibacter intestinalis DSM 28403T	25.2	20.4	21.4	19.2	20.2	20.5	22.1	24.5	24	23.3	24.2	20.8	22.3	24.6	23	21.6	22.8	23.6	23.6	22.3	25.7	24.7	24.8	23.6	23.3	21.1	22.8	24.4	21.8	22.3	22.3	22	21.9	22	22.9	21.8	22.5	21.2	20.4	21.7	20.4	100	20	19.5	19.1	18.9	19.5	20.6
43	"Emayella augustorita" LIM206	26.6	21.3	21.7	20.3	20.8	20.2	25	22.3	23.9	22.6	21.9	21.8	24.2	25.6	24.8	23	24	21.7	22.3	21.4	28.1	26.2	24.8	22.2	24.9	22.6	25	25.6	22.4	23.3	23.3	24.7	22	24	23.9	21.8	25.3	22.1	20.2	21.8	19.9	20	100	20.4	19.2	19	21	20
44	Basfia succiniciproducens JF4016T	28.1	22.9	23	21.1	23	23	26.3	26.2	25.3	26.5	26.3	24.3	26.3	27.1	26.9	25.2	23.7	24.6	23.4	23.7	25.2	24.7	25.9	24.3	24.1	24.6	24.1	27.6	25.7	23.1	23.4	23.1	23.6	25	23.9	22.3	24.1	24.9	20.8	22.7	24.2	19.5	20.4	100	20.2	20	22.4	22.7
45	Mannheimia massilioguelmaensis MG13TT	24.8	22.5	21.5	20.5	24	22.4	23.2	23	24.3	23.7	21.7	23.3	23.1	23.6	24.8	22.9	25.8	22.9	21.7	21.7	23.1	23.8	23.2	22.8	24.8	22.3	23.3	25.2	22.9	21	22.6	23.8	23.3	24.6	26.1	22.8	25.4	23.5	20.8	20.7	21.7	19.1	19.2	20.2	100	78.2	21.4	20.9
46	Pasteurella bettyae CCUG 2042T	23.8	21.7	20.7	19.7	23	21.2	22.3	22.6	22.7	24.5	21.2	22.6	22.5	23.3	23.5	22.8	25.3	22.4	22.5	21.4	23.8	24.1	23.3	22.6	24	23.9	23.6	25.1	23.7	21.3	22.1	23.4	22.5	24.2	24.9	23	23.8	24.3	21	20.4	21.3	18.9	19	20	78.2	100	21.3	20.3
47	Lonepinella koalarum ACM3666T	26.5	22.7	23.2	24.3	23.4	21.4	23.3	23.2	25.6	23.3	23.5	23.8	23.7	25.2	25.9	22.8	24.3	23.1	23.5	23.4	25.5	25	24.7	24	25.7	24.2	24.6	24.8	24.4	21.9	23.9	24.4	24.2	25	25.5	22.1	25.6	23.7	20.7	21.2	21.1	19.5	21	22.4	21.4	21.3	100	21.6
48	Actinobacillus porcinus NM319T	24.9	21.3	21	20.1	22.3	21.1	21.6	23.1	24	28.9	26.7	24.2	23.2	24.4	25.3	23.2	23.3	22.9	23.1	22.2	26.6	26	23.3	23.4	24.9	24.3	33.9	25.4	24.3	22.3	24	24.7	24.6	25.6	25.2	23.7	26.2	24.2	20.5	20.7	21.1	20.6	20	22.7	20.9	20.3	21.6	100
49	Alitibacter langaaensis DSM 22999T	23.7	21.5	22.1	19.5	21.9	21.2	22.5	22.6	22.8	26.3	23.6	24.8	22.7	24.9	24.1	23.4	22.1	23.2	23.2	22.4	24.7	25.1	22.8	22.6	21.9	21.7	23.5	24.7	22.8	22.7	24	24.6	22.5	24.8	24.7	23.1	25.5	23.8	21.2	21	22.9	20	20.6	22	21.1	21.6	21.6	22.7
50	Exercitatus varius CCUG15568T	27.8	21.5	20.3	19.7	20.9	20.9	21.6	23.6	24	25	25.1	22	23.9	26.4	26	23	22.5	24.7	23	21.6	24.4	24.8	24.1	23.1	25.7	22.9	28.5	24.7	22.4	22.3	22.6	23.9	22.6	23.9	23.8	21.9	23.8	21.9	20.6	21.8	21.2	20.6	20	23.8	20.2	19.5	21.4	22.3
51	Actinobacillus succinogenes 130ZT	29.8	23.3	23.8	19.8	21.4	21.3	24.5	24.9	27.1	24.7	23.4	23.4	26.2	27.8	30.1	25.5	23.1	27.9	23.2	23.2	27.2	26.8	24.4	22.8	25.8	23.5	26.1	27.2	25.1	23.3	23.3	23	22.2	23.7	25	22.1	24.2	23.6	20.4	22.7	23.3	19.8	20.9	23.8	21.6	20.8	22.1	21.2
52	Haemophilus felis CCUG 31170T	23.7	21.1	20.8	21	22.7	21.5	22.3	22.4	24.1	24.4	22.4	26.1	22.9	24.1	23.9	24.1	23.3	22.3	22.8	22.8	23.8	23.7	23.7	22.4	22.8	23.7	24.3	23.6	22.2	20.2	22.9	24.8	24	24.8	25.2	23.7	27.4	24	20.5	21.1	21.7	20.9	21.2	22.5	20.2	20.1	21.4	22.1
53	Pasteurella dagmatis NCTC11617T	26.2	23.7	22.4	23.1	23.9	24.2	23.2	25.1	24.8	25	23.3	24.1	24.7	25	25.6	25.4	24.9	24.3	24	23.9	24.7	25.5	24.6	24.3	24.9	23.8	25.3	24.6	23.4	22.4	23.9	24.1	24.2	24.4	24.9	23.7	24.6	23.4	21	22.1	22.3	20.2	21.8	22.1	21.3	21.1	23.6	22
54	Pasteurella multocida ATCC 43137T	25.3	23.9	22.4	21.3	22.7	22.7	23.4	25.7	25.2	25.3	24	25.9	25.6	25.8	26	24.8	26.6	24.9	24	24.7	25.1	25.9	27	23.8	26.9	24.2	25.6	25.9	23.5	21.9	24.2	26.6	26.4	26.4	26.8	23.5	25.5	24.2	21.9	22	21.9	21.1	21.4	22.7	21	21	23.1	22.4
55	Pasteurella canis NCTC11621T	24.6	24.9	24.4	22.9	25.4	23.7	23	27	23.6	26.9	24.8	26.3	24.4	26.1	25.5	24.8	28.5	24.8	25.9	26.9	27.3	26.8	26.9	25.4	28.9	25.5	26.9	26.9	24.7	22.4	24.8	25	27.4	27	26.9	23.3	27	25.6	21.1	22.9	21.6	20.1	22.2	23.3	20.7	21	23.4	22.8
56	Pasteurella oralis CCM 7950T	23	22.2	21.1	20.4	22.7	21.1	21.5	23.1	22.1	23.6	23	24.9	22.2	22.5	23.3	21.7	24.3	22.3	23	23.4	23	23.4	25	24.7	25.3	21.6	22.8	24.8	21.5	20.5	23.3	24.4	24.9	25.5	24.7	22.2	23.2	22.5	20.6	22.4	21.4	20.2	20.7	21.3	21	20.7	21.7	21.6
57	Actinobacillus delphinicola M906/93/5T	24.1	22.3	26.2	25	26.5	25.8	23.6	24.4	28	24	23.6	27.8	24.1	24.1	25.3	24.5	27.3	24.5	26	25.6	25	25	26.5	23.8	25.8	22.9	24.6	26	24.5	22.1	23.9	26.8	25.4	28	26	23.6	26.7	25.3	21.5	22.5	24.9	23.9	24.7	25.5	25.5	24.3	25.4	22.6
58	Bisgaardia hudsonensis DSM 28231T	22.6	20.7	21.1	23.2	25.6	23	22.9	22.8	22.5	24.7	22.9	24.4	22.6	23.8	24.9	23.1	25.6	22.6	21.7	24.6	25	25.5	25.5	22.3	24.7	23.4	21.7	26.1	24.7	21	22.1	24.5	23.3	25.2	23.5	22.6	25.6	22.4	20.8	20.9	21	20.3	20.3	22.3	20.6	20.2	21.9	21.6
59	Avibacterium gallinarum DSM 17481T	24.1	23.1	19.7	19.4	21.7	20.2	21	22.1	22.6	23.5	22.3	22.9	21.9	22.9	25.5	21	20.8	22.1	20.8	21.1	23.1	23.1	21.3	21.1	21.8	21.6	22.2	22.1	21.2	20.9	21.8	21.7	21.6	22.1	21.8	22.1	22.2	21.5	21.1	20.3	20.6	20.2	19.9	22	19.9	19.9	22.1	20.9
60	Seminibacterium arietis CCUG 61707T	22.3	21.3	21.4	21.5	22.6	22.3	22.1	23.4	22.8	24.5	24.1	23.1	21.7	24	27.9	23.7	25	21.3	23.3	22.7	27.2	24.9	25.8	23.1	27.7	24.5	23	26.1	22.4	22.7	24.2	23.6	22.8	23.9	23.4	21.8	23.4	23.2	21.1	20.5	19.9	19.9	21.2	20.9	20.2	19.8	21.7	21.6
61	Necropsobacter rosorum CC00832T	24.2	20.4	19.6	19.2	20.7	19.9	23.2	23.9	24	25.9	23.2	22.3	21.6	24.2	25	24	22	24.4	22.4	21.2	26.8	27	22.4	23.5	24.4	21.8	22.3	26.7	22.2	22.8	22.8	24.2	21.9	24.2	25.3	24.7	25.2	23.1	20	20.4	20.2	19.9	19.1	20.5	19.5	19.6	23.6	20.2
62	Caviibacterium pharyngocola 7.3T	25.8	19.5	19.8	19.4	20	20.5	23.5	22.8	24.6	23.8	23.2	21	23.5	23.9	27.7	22.3	21.8	22.7	22.9	22.6	24.2	25.6	23.5	22.6	23.7	22.9	23.3	24.2	22.7	23.3	22.5	23.5	21.8	22.3	23.7	21.2	24.2	21.8	20.1	21.1	21.6	19.5	19.8	20.8	20.6	19.6	21.8	21.1
63	Histophilus somni DSM 23850T	23.4	22.3	23.3	20.2	22.5	22.7	21.7	23.6	24.2	24.5	24.5	24.9	22.8	25.2	25.1	23.5	24.5	24.2	24.2	23.8	26.7	27.4	24.7	25.1	25.6	23.6	23.4	27.2	24.5	21.1	24.6	24	24.7	25.1	25.2	22.5	24.8	23.4	20.6	21	20.6	20.5	20.5	21.6	20.1	19.6	22.2	20.6
64	Canicola haemoglobinophilus CCUG 3714T	23.7	22.4	23.2	22.1	22.4	21	23.2	23.3	22.2	24.2	24.2	24.9	22.9	25.4	25.5	27.8	23.5	22.8	22.9	23.4	24.5	24.3	24.3	22.6	24.4	21.4	22.4	26.2	22.4	21.7	22.3	24	24.5	24.9	24.3	23	25.1	23.9	20.3	21	20.6	20.2	20.8	22.1	20.4	20.3	21.6	21.2
65	Pasteurella aerogenes NCTC13378T	26.1	21.5	22.4	21.9	23.4	21.7	23.8	25.3	25	27.9	26.9	23.6	23.3	27.1	27.9	24.2	26.2	23.2	24.4	25.2	25.9	27.3	25.3	24.2	25.9	24.3	28.7	27	24.7	22	23.2	25	25.3	24.4	24.6	22.8	25.1	24.4	21.3	22	21.8	20.6	21.6	22.6	21.6	21.5	23	23.7
66	Pasteurella mairii NCTC10699T	25.1	22	23.1	20.8	21.7	22.8	25.8	24.4	25.9	26.2	27.4	23.7	24.7	26.5	26	25.7	24.9	24.2	24.2	22.7	26.6	25.3	23.8	23	26	24.1	26.2	25.5	23.9	22.1	25.5	24.4	24.3	24.4	24.6	23.4	25.1	23.1	20.8	22.4	22.5	20.7	21.4	22.1	22	22.4	21.6	22.5
67	Actinobacillus seminis NCTC10851T	27.1	21.8	24.1	22.2	22.5	22.5	24.6	24.4	26.2	25.5	24.7	24.6	24.2	28.1	30.6	24.3	25.6	25.7	24.8	24.6	26.8	26.6	23.9	24.2	24.7	23.4	25.2	25.1	23.8	22.6	24.9	25.5	24.5	25.2	25.2	23	25.3	23.1	20.6	22.6	22	20.6	21.4	21.8	22.1	21.4	22.7	21.5
68	Actinobacillus seminis ATCC 15768T	25.4	20.8	22.3	20.8	21.4	21.1	23	22.9	25	24.3	23.4	23.4	23	26.2	28.5	22.8	23.9	24.2	23.7	23.4	25.3	25.7	22.6	23.1	23.4	22	24.2	23.7	22.4	22.3	23.5	24.3	23.2	24	24.1	22.5	24.2	22	20.3	21.7	21.2	20.5	20.3	21.1	21.2	20.6	22	20.9
69	Aggregatibacter actinomycetemcomitans DSM 8324T	24.7	19.7	20.9	19.7	21.7	20	21.2	22.9	23.7	23.9	22.4	22.9	23.3	25.2	26.2	22.1	22.3	23	22.5	22.5	24.3	24.7	23.3	23.1	24.4	23.8	24.2	26	24.4	23	23.6	24.2	22.3	24.2	23.2	21.5	24.2	23.6	19.9	21.8	22	20.3	20	21.2	22.3	22.3	21.6	20.5
70	Aggregatibacter segnis NCTC 10977T	28	21.6	22.2	21.5	22.4	22.2	25.5	24.4	27.1	24.9	24.4	25.8	25.6	26.8	27.6	24.1	26.2	23.7	23.5	23.5	25.2	26.1	24.8	22.4	23.9	26.4	25.1	27.5	26.7	23.6	25.3	24.1	23	24.2	24.7	22.6	25.8	24.7	20.4	21.3	22.6	19.7	21.4	21.9	21.4	21.3	25.2	21.9
71	Aggregatibacter aphrophilus NCTC 5906T	25.4	21.4	21.7	21.2	22.8	21	24.2	23.3	28.1	24.6	23.8	25.5	24.9	25.4	27.3	23.8	24.3	24.7	23.8	24.4	25.9	25.5	25.6	24.4	26.3	26.7	23.9	27.4	24.6	22.4	25	25.1	24.2	25.3	26	22.3	25.9	24.6	21.1	22.1	22.2	19.5	21.5	22.2	21.6	21.6	24.5	21.7
72	Aggregatibacter kilianii PN_528T	25.1	22.6	22.4	21	22.3	22.9	24.5	24.5	28.7	24.8	24.4	25.7	27	27.3	28.2	23.3	24.6	24.5	23.2	24.3	25.8	26.5	25.2	25	27	26.1	26	27.5	25.7	23.9	24.3	24.5	23.7	24.2	25.2	22.8	25.3	24.4	20.9	21.7	21.5	20.4	22.8	21.9	21.8	21.5	24.6	22.1
73	Haemophilus parainfluenzae NCTC 7857T	27	21.3	24	22.6	23	23.6	24.5	23.4	24.7	25.2	23.7	25.3	23.5	26.2	26.4	24.9	25.2	23.1	23.5	23.5	25	24.8	26.3	22.5	26.1	29.5	24.5	26.9	27.4	20.4	22.5	24.9	24.2	26.4	24.7	22.2	24.1	23.9	21.1	21	21.4	21.4	21.9	23.7	21.8	22.3	23.3	21.3
74	Haemophilus pittmaniae NCTC 13334T	28.4	22.4	25.6	22.3	25.6	24.1	25.9	24.6	27	26.2	24.8	26	25.6	26.9	26.6	23.6	25.6	25	24.1	23.2	25.7	26.2	25.2	22.9	25.3	31.7	25.5	28.8	27.3	22.3	23.7	26.5	24.8	27.6	25.3	22.1	24.9	25.1	21.2	20.8	24	21.3	22.9	23.4	23.3	22.3	26.8	24.2
75	Haemophilus aegyptius NCTC 8502T	28.1	23.1	24	26.3	25.9	23.8	24.6	25.1	25.5	24.5	24	27.3	24.3	25.5	26.1	24.6	27.6	24.1	23.8	23.3	25.7	25.4	24.7	23.2	23.8	28.2	24.1	30.4	29.5	22.4	24.2	25.6	23.9	26.4	25.5	22.7	25.7	27.4	21.5	21.4	22.6	22.1	23.4	24.1	23.3	23.4	23.9	22.8
76	Haemophilus influenzae NCTC 8143T	27.3	22.3	22.9	23.1	25.3	24	24.8	24.1	25.5	24.1	24.5	24.9	23.5	25.2	26.3	24.4	28.3	23.3	23.4	23.5	26.3	26.5	24.5	24.2	24	27.9	23.7	30.8	29.3	22	24.3	25.3	24.3	26.1	26	23.2	26.5	27.6	21.6	21.7	23	21.1	23	24.1	22.8	23.1	23.7	22.3
77	"Haemophilus quentini" MP1T	23.9	20.7	21.8	21.8	23.2	21.6	23.1	22.3	23.6	23.7	23	24.4	22.8	23.2	24.7	24	26	23.9	23.4	23.2	24	24.3	23	22.6	23.3	27.2	22.8	27.2	27.7	21.8	23.4	23.2	22.5	24.1	24.1	21.6	24.5	24	20.4	20.6	21.5	21.2	19.9	22	21.9	24	22.7	21.2
78	Haemophilus seminalis SZY H1T	23.6	22	22.2	21.8	22.6	21.7	23.2	22.6	24.5	24.1	23.7	24.9	22.4	24.3	25.2	24.3	24.8	23.9	22.9	22.5	23.9	24.2	24.4	23.2	24.3	28.1	23.2	28.3	28.1	22.1	23.9	24.6	23.5	24.8	24.5	22.4	24.7	24.3	20.9	20.3	22.6	20.9	20.7	23.1	22.2	22.3	23.3	21.6
79	Haemophilus haemolyticus CCUG 12834T	23.9	21.3	21.6	21.4	22.6	21.7	22.7	22.3	24.3	24.2	23.7	24.7	23	23.6	24.8	25.1	25.1	23.3	22.3	21.8	24.1	24.3	24.4	22.1	23.7	29.5	23.9	26.9	27	21.8	22.4	23.9	22	23.2	24.1	22.5	23.9	23.9	20.7	20.5	21.3	20.9	20.3	22	22	22.3	23.1	21.6
80	Rodentibacter myodis Ac151T	23.9	20.8	20	20.1	22.5	22.3	23.3	22.6	21.6	24.7	23.4	21.2	22.2	23.4	23.4	22.2	22.6	21.8	21.6	21.5	23.3	23.8	23	20.6	22.6	22.7	23.6	23.8	22.1	21	22.2	23.3	23.6	24.5	23.6	22.3	23.8	21.7	20.5	20.1	20	20.5	19.9	21.3	21.4	20.9	22.8	19.6
81	Rodentibacter abscessus THUN1654T	26.3	21.8	23.8	22.8	24.7	23.5	25.1	23.1	25.3	24.2	22.7	22.9	24.7	25.2	27.2	24.4	25	23.8	21.1	23.5	25.2	24.5	23.4	22.3	24.2	24.8	23.9	26.1	24.7	20.6	23.4	24.1	22.8	24	24.2	22.8	23.8	22.7	22.5	21.6	22.8	21.1	21.5	23	22.1	21.4	24.2	20.5
82	Rodentibacter haemolyticus DSM 111151T	26.6	22.2	24.5	23.3	21.7	23.1	24.8	22.6	25.4	24.9	24.1	23.7	25	24.4	24.7	24.9	25	23.9	22.1	23.8	24.6	24.6	23.6	21.4	23.6	25.1	23.6	27.2	23.7	21	23.6	23.9	22.8	23.9	23.1	21.8	23.9	22.9	23.1	20.9	22.1	21.1	21.4	22.7	22.8	21.6	24.5	21.2
83	Rodentibacter trehalosifermentans H1987082031T	25.7	21.7	20.2	21.2	22.7	20.9	22	22	23.9	25.3	22.1	23.3	22.2	22.3	24.1	23.7	23.1	21.9	21.7	22.2	23.4	22.9	22	21.5	22.9	21.7	23	23.9	22.5	21.6	22.2	23.7	22.1	23.4	23.6	22.3	26.1	22.2	20	21	21.5	19.9	20.5	21.8	21.1	20.1	21.6	20.9
84	Rodentibacter heidelbergensis Ac69T	23.5	21.7	20.7	21.2	21.9	20.5	21.9	22.1	24.1	26.5	23	24.7	21.4	21.4	24.4	24.1	23.9	21.9	22.6	22.7	24.8	24.7	22.4	22	23.1	22.2	23.1	25.6	23.6	22.1	22.5	23.4	22.1	22.8	23.8	22.5	24.5	21.9	20.2	20.3	21.4	20.2	21.2	22.8	21.9	21.3	23	20.9
85	Rodentibacter rarus CCUG 17206T	24.2	21.7	21.5	20.1	22.3	21.2	23	21.4	23.6	24.9	23.2	22.3	21.1	21.9	23.5	22.6	23.1	21.7	21.3	22.3	23.2	23.2	22.6	21.1	23	21.9	22.4	23.5	22	22	22	23.9	22.4	22.9	23	21.4	22.8	21.5	19.7	20.1	21.7	20.6	20.7	21.7	21.3	20.9	21.2	20.5
86	Rodentibacter ratti F75T	23.5	20.9	21.6	21.1	22.4	21.5	20.7	23	24	25	22.7	21.3	21.8	22.6	25.6	21.8	24	22.5	22	22.3	23.7	24.1	23.2	20.5	23.3	23.2	22	24	22.1	20.6	21.1	22.7	22.2	24.1	22.4	22	21.5	22	19.8	20.2	20.8	20	20.4	21.2	21.3	20.7	21.6	20.7
87	Rodentibacter pneumotropicus ATCC 35149T	27.8	22.3	23.5	23	23.6	22.5	24.7	24.2	26.4	25.4	24.7	27	23.4	24.6	26	23.5	26.4	24.4	22	22.7	24.8	24.6	24.6	23.9	24.8	24.2	24.1	25.9	24.2	21.6	22.7	25.1	23.2	24.9	25.4	23.4	24.3	24.5	20.2	21.6	20.8	20.7	21.5	24.7	22.3	22	24	21.7
88	Rodentibacter mrazii Ppn418T	24.4	21.7	20.6	21.1	20.9	20.5	22.9	22.5	21.9	22.7	22.6	25.5	21.1	22.7	24	22.7	22.4	21.7	21.2	20.3	23.2	22.5	22.3	20.3	23.7	22.8	22.2	23.9	22.4	20.9	21.9	23.5	21.3	23.9	23.7	21.9	23.4	22.6	20	20.1	20.9	19.5	20.7	21.4	21.1	20.3	22	21.1
89	Rodentibacter caecimuris DSM 28627T	23.2	20.8	21.4	22	21.7	20.6	21.7	23.5	22.9	23.5	22.8	27.5	22.5	22.5	24.7	23.4	23.3	21.7	21	21.2	23.5	23.7	22.4	21	22.6	23	22.1	23.9	22.1	21.7	22	23.6	22.7	24	23.9	22.2	24.5	21.5	21	20.3	21.5	19.7	20.5	22.7	21.3	20.9	21.8	20.4
90	"Rodentibacter heylii" ATCC 12555	25.4	23.1	23.2	23.2	23.4	23	24	24.9	24.5	25.4	24.1	29.5	24.7	24.5	26.1	24.6	26.3	23.4	22.8	22.6	25.4	25.5	24.4	22.7	24.2	24.8	24.2	24.7	23.1	22.5	23.7	25.7	24.5	25.8	26.1	23.2	27.1	23.5	21.1	22.6	23.4	20.2	22.3	23.9	22.2	21.5	23.6	22.4
[truncated: 42 more columns]

## Sheet: Table S10
Supplemental Information S10. Detailed virulence genes annotation of the 90 strains using the VFDB Database.
Virulence Factors (VF)			Mergibacter septicus 27517-4-I1T	Gallibacterium anatis F149T	Spirabiliibacterium mucosae 20609_3T	Chelonobacter oris 1662T	Pasteurella testudinis NCTC 12150T	Testudinibacter aquarius DSM 28140T	Phocoenobacter uteri NCTC 12872T	Bibersteinia trehalosi DSM 23101T	Nicoletella semolina DSM 16380T	Actinobacillus indolicus AIFJ1607	Glaesserella parasuis CCUG 3712T	Muribacter muris Ackerman80-443DT	Ursidibacter maritimus Pb43106T	Otariodibacter oris Baika1T	Vespertiliibacter pulmonis CCUG 64585T	Frederiksenia canicola DSM 25797T	Haemophilus paracuniculus CCUG 43573T	Mannheimia cairinae AT1T	Mannheimia granulomatis DSM 19156T	Mannheimia haemolytica DSM 10531T	Mannheimia pernigra 17CN0883T	"Mannheimia ovis" ZY170218	Mannheimia varigena 177T	Mannheimia indoligenes M14.4T	Mannheimia bovis ZY190616T	Haemophilus sputorum CCUG 13788T	Actinobacillus minor NM305T	Haemophilus parahaemolyticus NCTC 8479T	Haemophilus paraphrohaemolyticus CCUG 3718T	Haemophilus ducreyi CIP 54.2T	Actinobacillus vicugnae W16181T	Actinobacillus arthritidis CCUG24862T	Actinobacillus pleuropneumoniae 4074T	Actinobacillus lignieresii NCTC4189T	Actinobacillus equuli NCTC8529T	Actinobacillus capsulatus DSM 19761T	Actinobacillus suis ATCC 33415T	Actinobacillus ureae ATCC 25976T	Cricetibacter osteomyelitidis DSM 28404T	Volucribacter psittacicida DSM 15534T	Conservatibacter flavescens 7.4T	Mesocricetibacter intestinalis DSM 28403T	"Emayella augustorita" LIM206	Basfia succiniciproducens JF4016T	Mannheimia massilioguelmaensis MG13TT	Pasteurella bettyae CCUG 2042T	Lonepinella koalarum ACM3666T
Categories	VF	Related genes	Jun_18-3416177267	Jun_16-3823646445	Jun_18-1779053160	Jun_16-7690060267	Jun_18-3899983226	Jun_18-2841043165	Jun_18-9574196709	Jun_18-3590542071	Jun_18-7894467123	Jun_18-5832313099	Jun_17-8836454607	Jun_16-8642349651	Jun_18-8855285777	Jun_18-6278778371	Jun_18-2439533905	Jun_18-3557940584	Jun_16-1172051875	Jun_18-5090259430	Jun_16-5369359858	Jun_18-9461332506	Jun_18-7142151688	Jun_18-3684829744	Jun_18-4357652038	Jun_18-8824246484	Jun_18-4988713574	Jun_16-9061172446	Jun_16-4634006119	Jun_16-9014531684	Jun_16-7100563825	Jun_17-6981262572	Jun_19-5772027781	Jun_18-6152732710	Jun_16-7848044357	Jun_18-6419941006	Jun_19-3090451849	Jun_16-2929823208	Jun_16-3245178189	Jun_16-5004870245	Jun_18-7723349997	Jun_18-4126914011	Jun_18-9080986255	Jun_18-5882764873	Jun_16-7017045305	Jun_18-5013785120	Jun_16-2350363389	Jun_16-9242753235	Jun_18-7345278866
Adherence	HMW1	hmw1A
		hmw1B
		hmw1C								orf01042		orf01049			orf00293	orf00017	orf00802	orf01861	orf02018		orf00986	orf01381			orf01099	orf01756				orf01864		orf01431	orf00923	orf02042	orf01509	orf01358	orf01106	orf01571	orf01924		orf00011					orf01640			orf00091
	HMW2	hmw2A
		hmw2B
		hmw2C
	Haemagglutinating pili	hifA
		hifB		orf01925																										orf00047
		hifC
		hifD
		hifE
	Haemophilus adhesion and penetration (Hap)	hap
	Hia/Hsf	hia/hsf
	OapA	oapA																														orf00469
	P5 protein	ompP5	orf01135	orf00549	orf00082		orf01511; orf01512	orf01474; orf02191	orf01856	orf01835; orf01836	orf01024	orf01184; orf01186	orf00523	orf00468; orf00498	orf00416	orf00159	orf00929	orf02003	orf01907	orf01275; orf01276	orf01287	orf01349	orf00281	orf00264	orf01118; orf01119	orf01972; orf01973	orf00613			orf01882	orf00612	orf00039; orf00040	orf01367; orf01368	orf02272	orf00913	orf01242; orf01522	orf01241; orf01242	orf01884; orf01885	orf02029; orf02030	orf02461; orf02462	orf00064	orf01729	orf00306	orf01550; orf01551; orf01552	orf01105; orf01106; orf01415	orf00751; orf00752	orf01415; orf01416; orf01418		orf00697
	The tad locus	flp1					orf02488											orf00084															orf01610				orf00109	orf00388	orf00821		orf01658; orf01659			orf01297	orf00920				orf01644
		flp2																														orf00965; orf00967										orf01357
		flp3																														orf00964
		flpB					orf02487											orf00085														orf00963	orf01608				orf00111	orf00390	orf00823			orf01358		orf01296		orf01240
		flpC																			orf00677											orf00962	orf01607		orf00153		orf00112	orf00391	orf00824
		flpD							orf00797									orf00089			orf00679											orf00959	orf01604		orf00151		orf00115	orf00394	orf00827		orf01666	orf01362		orf01292	orf00915				orf01638
		rcpA					orf02485		orf00799									orf00087			orf00678											orf00961	orf01606		orf00152		orf00113	orf00392	orf00825		orf01664	orf01360		orf01294	orf00917	orf01238			orf01640
		rcpB																														orf00960
		tadA					orf02482		orf00796									orf00090			orf00680											orf00958	orf01603		orf00150		orf00116	orf00395	orf00828		orf01667	orf01363		orf01291	orf00914	orf01236			orf01637
		tadB					orf02481		orf00795									orf00091			orf00681														orf00149		orf00117	orf00396	orf00829			orf01364		orf01290	orf00913	orf01235
		tadC					orf02480		orf00794												orf00682											orf00956	orf01600		orf00148		orf00118	orf00397	orf00830		orf01669	orf01365		orf01289	orf00912	orf01234			orf01635
		tadD							orf00793									orf00093			orf00683											orf00955	orf01599		orf00147		orf00119	orf00398	orf00831		orf01670	orf01366		orf01288	orf00911	orf01233			orf01634
		tadE																														orf00954						orf00399
		tadF																			orf00684
		tadG																														orf00952
	Type IV pili	comE/pilQ	orf01420	orf00060	orf00935	orf01979	orf01071	orf01954	orf00142	orf01181	orf00544	orf00549		orf00947	orf00811	orf00569	orf01190	orf00194	orf00938	orf02238	orf00145	orf01860	orf01097	orf01015	orf01880	orf00356	orf01958			orf01181	orf00329	orf00325	orf01050	orf00315	orf00779	orf00186	orf00487	orf02122	orf01254	orf01813	orf00072	orf02056	orf00903	orf01196	orf02362	orf01419	orf00600	orf01605	orf00295
		pilA	orf01311	orf01369	orf00612	orf01948	orf02510	orf00341		orf00136	orf00224	orf00400	orf00882	orf01710	orf01372	orf00698	orf01414	orf00866	orf00428	orf00210		orf01046	orf01335	orf01232	orf00086	orf01213	orf01726			orf01105	orf01829	orf00801	orf01075	orf00626			orf00300	orf01247	orf01039	orf01410	orf00918	orf01505		orf01222	orf00254	orf02047			orf00348
		pilB	orf01310	orf01368	orf00611	orf01947	orf02509	orf00340	orf00884	orf00135	orf00225	orf00401	orf00883	orf01709	orf01373	orf00697	orf01413	orf00867	orf00429	orf00209	orf00375	orf01047	orf01336	orf01233	orf00087	orf01212	orf01725			orf01106	orf01830	orf00802	orf01074	orf00627	orf01390	orf00363		orf01248	orf01038	orf01409	orf00919	orf01506	orf01035	orf01221	orf00253	orf02046	orf00622	orf01625	orf00349
		pilC			orf00451				orf00885	orf00134	orf00226	orf00402	orf00884	orf01708	orf01374		orf01412	orf00868	orf00430	orf00208	orf00376	orf01048	orf01337	orf01234	orf00088	orf01211	orf01724			orf01107	orf01831	orf00803	orf01073	orf00628	orf01389	orf00364	orf00297	orf01249	orf01037	orf01408	orf00920	orf01507	orf01034	orf01220	orf00252	orf02045	orf00621	orf01624	orf00350
		pilD																																	orf01388	orf00365
	LPS O-antigen (P. aeruginosa)(Pseudomonas)	orfH								orf01359			orf01599		orf01613		orf01016	orf02051															orf00091	orf02169	orf01447	orf01291													orf00592
		wbpE																																												orf00989
	Listeria adhesion protein(Listeria)	lap	orf01557	orf01588	orf00756	orf02239	orf00362	orf00648	orf00413	orf01625	orf01517	orf01299		orf01935				orf01018	orf00479	orf00840	orf00224	orf01120	orf01212	orf01124	orf00669	orf01331	orf01127			orf01382	orf00039		orf01538	orf00456	orf01085	orf00236	orf01770	orf01981	orf00312	orf00840	orf02476	orf01850	orf01272	orf01950	orf02290	orf01587			orf02262
	Phosphoethanolamine modification(Neisseria)	lptA	orf00077	orf01157	orf00719			orf02081						orf01163	orf01154				orf01582		orf00099		orf01307			orf00024						orf00639		orf01411								orf01344				orf02070
Endotoxin	LOS	--											orf01291		orf00681
		--			orf00674							orf00257	orf00158	orf02011	orf01480		orf01526	orf00436	orf01289; orf01787	orf00823	orf00672	orf00628			orf00440	orf00680	orf01276			orf01973	orf00067	orf01197	orf00501	orf00706	orf00824	orf00634	orf00098		orf00809		orf01016	orf01516		orf00151	orf00384	orf01384	orf00644	orf01647
		galE
		galU
		gmhA/lpcA	orf01288	orf01603	orf00925	orf01551	orf01764	orf01895	orf01306	orf00581	orf00042	orf02069	orf00156	orf01370	orf00554	orf00760	orf01562	orf00808	orf00322	orf00050	orf00652	orf01816	orf01478	orf01368	orf00377	orf00853	orf01643			orf01132	orf01194	orf00895	orf00632	orf00675	orf01014	orf00445	orf00232	orf02415	orf00969	orf01173	orf00533	orf01093	orf01160	orf00051	orf01923	orf01915	orf00236	orf01374	orf01327
		htrB	orf00917	orf00359	orf01894	orf02442	orf01424	orf02253	orf01231	orf00090	orf00800	orf00333	orf00604	orf01740	orf01800	orf00647	orf00258	orf00889	orf01206	orf00884	orf00757	orf01301	orf01911	orf01958	orf00019	orf00799	orf01178			orf00769	orf01158; orf01273	orf00786	orf00803	orf01160	orf01408	orf00319	orf01911	orf01145	orf00443	orf01458	orf00005	orf01740	orf01745	orf00670	orf00508	orf00788	orf01388	orf00558	orf00703
		kdkA	orf00013	orf00046	orf01690	orf01193	orf02884	orf02409	orf00104	orf00563	orf01862	orf00338	orf00081	orf00789	orf00632	orf00643	orf00220	orf00882	orf01299	orf01617	orf00826	orf01109	orf01224	orf01136	orf00657	orf01319	orf01139			orf00773	orf01130	orf00782	orf00807	orf00601	orf01411	orf00316	orf01907		orf00439	orf01462; orf02295	orf00602	orf01092	orf01062	orf01791	orf00301	orf01413	orf00373	orf00057	orf02003
		kdsA	orf00583	orf00226	orf01126	orf00338	orf01428	orf01654	orf01693	orf00820	orf01372	orf00611	orf01195	orf01693	orf00359	orf01420	orf00967	orf00118	orf01805	orf01691	orf01178	orf01485	orf01072	orf00986	orf00798	orf00325	orf02027			orf00383	orf01791	orf00643	orf01162	orf02124; orf02466	orf01220; orf01467	orf01672	orf01479	orf00824	orf02303	orf00359	orf01754	orf00596	orf00689	orf00695	orf02419	orf00725	orf01448	orf01581	orf00689
		kdsB	orf00405	orf00161	orf00116	orf00754	orf02063	orf02494	orf00484	orf01699	orf01056	orf00523	orf01917	orf01009	orf01011	orf01205		orf00262	orf00053	orf00412	orf01164	orf00352	orf01051	orf00964	orf01838	orf00303	orf02046			orf00967	orf02000	orf00242	orf02258	orf01551; orf02125	orf00108; orf01466	orf00079	orf00629	orf00645	orf01386	orf01947	orf00020	orf00218	orf01652	orf00897	orf01289	orf00469	orf01278	orf01283	orf00798
		kdtA	orf00015	orf00044	orf01739	orf01195	orf02886	orf02407	orf01655	orf00853	orf00149	orf01729	orf02039	orf01092	orf00081	orf01550	orf00493	orf00212	orf00951	orf00828	orf00219	orf01129	orf01199	orf01106	orf00682	orf01343	orf01073			orf00487	orf01145	orf00344	orf00600	orf00337	orf00319	orf00947	orf00467	orf02141	orf01233	orf01792	orf00878	orf01004	orf01851	orf01793	orf02036	orf01402	orf00371	orf00059	orf02011
		kfiC													orf00676																										orf01035
		kpsF	orf00476	orf02071	orf01254	orf00416	orf02322	orf00048	orf00133	orf00728	orf00076	orf00659	orf02103	orf00334	orf00797	orf01447	orf00448	orf01685	orf00550	orf01412	orf00874	orf00727	orf00535	orf00498	orf01334	orf01698	orf00397			orf01448	orf00643	orf00841	orf01078	orf00176; orf01157; orf02126	orf00595; orf01465	orf00735	orf00303	orf00529; orf01244	orf01042	orf01413	orf01539	orf00104	orf00662	orf00686	orf00641	orf00532	orf01442	orf01574	orf01415
		lex2A
		lex2B									orf01350	orf00423				orf01485		orf00981			orf00298		orf01882	orf01930											orf01108	orf00265		orf02276	orf00364					orf01145	orf01629	orf00017			orf00451
		lgtA											orf01062			orf01487																orf00351
		lgtC																															orf01714				orf02190
		lgtF	orf00016	orf00043	orf00809	orf01196	orf02887	orf02405	orf00517	orf00656	orf00807	orf00419	orf01928	orf01251	orf00611	orf01091	orf00212	orf00861	orf00462	orf01990	orf00716	orf02275	orf01734	orf01756	orf00486	orf00736	orf01219			orf00226	orf00124	orf00871	orf00335	orf01119	orf00069	orf00708	orf01967	orf01083	orf00502	orf01103	orf00540	orf01003	orf01852	orf01149	orf00329	orf00008	orf00389	orf00041	orf02071
		lic2A																												orf00166
		lic3A
		licA
		licB
		licC	orf00715	orf00082
		licD
		lpsA
		lpt6		orf00478	orf00275																																								orf01095
		lpxA	orf01262	orf00390	orf00663	orf00288	orf02761	orf01200	orf00365	orf00644	orf00819	orf00406	orf02015	orf01263	orf00602	orf01082	orf00200	orf00849	orf00474	orf00867	orf00387	orf01070	orf01355	orf01251	orf00106	orf01191	orf01707			orf01267	orf00312	orf00860	orf00347	orf01134	orf00578	orf00718	orf01955	orf01095	orf00490	orf01091	orf01417	orf00027	orf00858	orf00140	orf00373	orf00030	orf00634	orf01637	orf01455
		lpxB	orf01036	orf00389	orf00662	orf00287	orf02760	orf01199	orf01319	orf01308	orf01544	orf00782	orf01910	orf01050	orf01577	orf00253	orf00572	orf01698	orf00816	orf01722	orf01350	orf02577	orf00258	orf00233	orf01639	orf01890	orf00786			orf00238	orf00205	orf00633	orf01173	orf00008	orf01207	orf00017	orf01491	orf00813	orf00008	orf00325	orf01418	orf00028	orf00859	orf01119	orf00205		orf00276	orf00129	orf01453
		lpxC	orf00367	orf01320	orf00587	orf02006	orf01044	orf01981	orf01699	orf01582	orf01100	orf00632	orf00166	orf00287	orf00059	orf00564	orf00424	orf00048	orf01835	orf01021	orf00064	orf01253	orf00892	orf00810	orf00915	orf00136	orf00062			orf01945	orf00560	orf00609	orf01875	orf01602	orf01192	orf00032	orf00692	orf00246	orf01450	orf00729	orf01460	orf01407	orf01871	orf01055	orf00858	orf01126	orf01100	orf01451	orf01529
		lpxD	orf01264	orf00392	orf00665	orf00290	orf02763	orf01202	orf00363	orf00646	orf00817	orf00408	orf02017	orf01261	orf00604	orf01084	orf00202	orf00851	orf00472	orf00869	orf00388	orf01072	orf01357	orf01253	orf00108	orf01189	orf01705			orf01269	orf00314	orf00862	orf00345	orf01132	orf00577	orf00717	orf01957	orf01093	orf00492	orf01093	orf01415	orf00025	orf00857	orf00142	orf00375	orf01375	orf00635	orf01638	orf01457
		lpxH	orf01433	orf02159		orf02036	orf01020	orf02005	orf01542	orf01799	orf00423	orf01162	orf00368	orf01539	orf01647	orf01733	orf00915	orf01344	orf00600	orf01191	orf01376	orf02430	orf00660	orf00627	orf01073	orf02166	orf00684			orf01522	orf00365	orf01466	orf00442	orf01875	orf00610	orf01478	orf00964	orf02356	orf01701	orf02351	orf00886	orf00067	orf01539	orf00255	orf00284	orf00073	orf00416	orf00175	orf02453
		lpxK	orf00407	orf00163	orf00118	orf00756	orf02065	orf02496	orf00482	orf01195	orf01054	orf01517	orf00389	orf02171	orf00030	orf01609	orf00517	orf01649	orf01955	orf00740	orf01165	orf00258	orf01053	orf00966	orf01767	orf00306	orf02044			orf00187	orf00391	orf00149	orf01224	orf00079	orf00405	orf01076	orf01542	orf00764	orf00076	orf02110	orf00018	orf00216	orf01653	orf00899	orf01287	orf00467	orf01277	orf01284	orf00797
		lsgA								orf00881	orf00139	orf01766	orf00581	orf01903	orf01406	orf01269	orf00321	orf00346	orf02111		orf01260	orf01166	orf01986	orf02093	orf00714	orf01466	orf01026					orf00664	orf00226				orf01692	orf01053	orf00246	orf01987	orf01037
		lsgB																																	orf00002
		lsgC
		lsgD			orf01304					orf00883	orf00141	orf01768	orf00583	orf01905	orf01408	orf01267	orf00323	orf00348	orf02113	orf00699	orf01262	orf01164	orf01984	orf02091	orf00712	orf01464	orf01028			orf01091	orf01249	orf00665	orf00228	orf01370	orf01070	orf00218	orf01694	orf01055	orf00248	orf01985	orf02416	orf02070	orf00421	orf00730	orf02154	orf00444	orf01484	orf00367	orf00983
		lsgE			orf01306					orf00885	orf00143	orf01770	orf00585	orf01907	orf01410	orf01265	orf00325	orf00350	orf02115	orf00701	orf01264	orf01162	orf01982	orf02089	orf00710	orf01462	orf01030			orf01093	orf01251	orf00667	orf00230	orf01367	orf01072	orf00220	orf01696	orf01057	orf00250	orf01983	orf02414	orf02072	orf00423	orf00732	orf02152	orf00442	orf01486	orf00365	orf00981
		lsgF		orf01933	orf01307					orf00886	orf00144	orf01771	orf00586	orf01551; orf01908	orf01411	orf01264	orf00326	orf00351	orf02116	orf00702	orf01265	orf01161	orf01981	orf02088	orf00709	orf01461	orf01031			orf01094	orf01252	orf00668	orf00231	orf01365	orf01073	orf00221	orf01697	orf01058	orf00251	orf01982	orf02413	orf02073	orf00424	orf00733	orf02151	orf00441	orf01487	orf00364	orf00980
		msbA	orf00408	orf00164	orf00119	orf00757	orf02066	orf02497	orf00102	orf00633	orf00730	orf01846	orf02118	orf01874	orf01734	orf00501	orf00191	orf00837	orf01097	orf01779	orf00596	orf02081	orf01923	orf02034	orf00141	orf01159	orf01316			orf00928	orf01525	orf01217	orf00302	orf00966	orf00997	orf00469	orf02031	orf01762	orf00570	orf00876	orf00017	orf00215	orf01654	orf00900	orf01286	orf00466	orf01276	orf01285	orf00796
		msbB	orf00524	orf01135	orf01960	orf01881	orf01123	orf01602	orf01271	orf01683	orf01496	orf01750	orf02070	orf02157	orf01755	orf00465	orf01164	orf00056	orf00527	orf01734	orf01216	orf00221	orf02032	orf02136	orf01800	orf00243	orf00972			orf00353	orf00307	orf00299	orf00186	orf00165	orf00687	orf00163	orf00510	orf00537	orf01278	orf01838	orf00055	orf01573	orf01622	orf01634	orf02219	orf00408	orf01315	orf00721	orf01281
		neuA					orf01429			orf00880	orf00138	orf01765	orf00580; orf01290		orf00682; orf01405	orf00223	orf00320	orf00345												orf01197		orf00496
		opsX/rfaC	orf00012	orf00047	orf01677; orf01689	orf01192; orf01736	orf02882; orf03009	orf00879; orf02410	orf00192; orf01764	orf00628; orf01148	orf01651	orf01134; orf02000	orf02010	orf00157; orf02081	orf01503; orf01702	orf00393; orf01863	orf00665; orf01437	orf00930; orf01296	orf00918; orf02026	orf00636; orf01131	orf01231; orf01468	orf00371; orf02435	orf00756; orf02009	orf00723; orf02115	orf00959; orf01856	orf00062; orf00269	orf00182; orf00995			orf01329; orf01559	orf00885; orf01679	orf00335	orf00610; orf00909	orf00328; orf02287	orf00056; orf00789	orf00174; orf01227	orf00477; orf01310	orf01964; orf02132	orf01242; orf02118	orf02294; orf02437	orf00537; orf00603	orf00886; orf01384	orf00046; orf01827	orf01246; orf01790	orf00111; orf00300	orf01412; orf01652	orf00374; orf00573	orf00056; orf00746	orf02004; orf02114
		orfE																																							orf01034
		orfM	orf00753	orf01078	orf01452	orf02403	orf02645	orf00160	orf00505	orf00091	orf00801	orf00332	orf00605	orf01739	orf01799	orf00648	orf00257	orf00888	orf01207	orf00053	orf00653	orf01813	orf01475	orf01365	orf00380	orf00850	orf01646			orf01040	orf00112	orf00991	orf00313	orf01042	orf00561	orf00671	orf02020	orf01751	orf00559	orf00888	orf01649	orf01097	orf01906	orf01054	orf01371	orf01206	orf00915	orf00601	orf00158
		orfO
		rfaD	orf01613	orf02012	orf01680	orf01722	orf03016	orf00893	orf01748	orf01777	orf00277	orf01019	orf01709	orf02219	orf01700		orf00790	orf01823	orf01920	orf01505	orf00918	orf01353	orf00633	orf00602	orf01114	orf01823	orf00288			orf01789	orf00668	orf01427	orf00157	orf02010	orf00171	orf01416	orf01076	orf01605	orf01953	orf00102	orf00539	orf01386	orf00048	orf01244	orf00109	orf01853	orf00571	orf00744	orf02122
		rfaE	orf00916	orf00358	orf01895	orf02441	orf01425	orf02252	orf00507	orf00604	orf01357	orf01951	orf00694	orf01601	orf00866	orf01479	orf01365	orf01119	orf02057	orf00865	orf00335	orf01562	orf01301	orf01194	orf00543	orf01261	orf01770			orf00214	orf00195	orf00856	orf00267	orf01141	orf00583	orf00723	orf00321	orf01226	orf01061	orf01676	orf00006	orf01741	orf01746	orf00671	orf00510	orf00787	orf01389	orf00557	orf00702
		rfaF	orf01300	orf02013	orf01678	orf01723	orf03015	orf00892	orf01765	orf02029	orf01806	orf01135	orf00358	orf02080	orf01703	orf01862	orf00666	orf01298	orf00626	orf00635	orf01467	orf02436	orf00755	orf00722	orf00960	orf00061	orf00181			orf01560	orf00883	orf00471	orf00908	orf02286	orf00055	orf01228	orf01309	orf01963	orf02117	orf02438	orf00538	orf01385	orf00047	orf01245	orf00110	orf01653	orf00572	orf00745	orf02116
		rffG	orf01458			orf00176	orf00914	orf00723	orf01134	orf01300	orf01598	orf00751	orf01922	orf01553	orf00254	orf00265	orf00588	orf01153	orf00740	orf00574	orf01523	orf00450	orf00100	orf00104	orf01568	orf00581	orf00235				orf00502	orf00499	orf02321	orf02350	orf00749	orf01192	orf01357	orf01817	orf02161	orf00417	orf01030	orf01522	orf01450	orf00964	orf01821	orf01082	orf01063	orf01488	orf00606
		siaA																																							orf01032
		waaQ		orf00042		orf01197	orf02888		orf00518	orf00657	orf00777	orf00420	orf01921	orf01598			orf00213	orf00862	orf01048		orf00715	orf02276	orf01733	orf01755	orf00485	orf00735				orf00397	orf00102	orf00872	orf00333	orf00633	orf00071	orf00706	orf01969	orf01201	orf00504	orf01579			orf01081	orf01150	orf02022	orf00009	orf00388	orf00042	orf00032
		wbaP/rfbP				orf00168				orf01292		orf00750			orf00675			orf01156		orf00569						orf00580							orf02322		orf00748	orf01193	orf01355	orf01816	orf02160		orf01031	orf01523	orf01462	orf00965	orf01434	orf00223	orf01062	orf01489
		wecA		orf02307	orf02178	orf02271	orf01468	orf00010		orf01356	orf01567	orf01413	orf01602	orf00885	orf01610	orf00275	orf01013	orf02048	orf00826	orf02161	orf00864	orf01396	orf00654	orf00622	orf01085	orf01844	orf00271			orf01856	orf01721	orf01396	orf00094	orf02166	orf01450	orf01294	orf01041	orf01660	orf02014	orf00162	orf02421	orf02063	orf00530	orf01522	orf01113	orf00450	orf01260	orf00949	orf01243
		yhbX							orf00093																							orf00271												orf01284	orf00907				orf01630
		yhxB/manB
	LPS(Bordetella)	bplF															orf00592
		bplG															orf00591
Immune evasion	Exopolysaccharide	galE	orf01464	orf00960	orf02258	orf00310	orf01653	orf02205	orf01325	orf01632	orf00738	orf01666	orf00374	orf00130	orf00758	orf01338	orf01240	orf01562	orf00848	orf00422	orf01197	orf00260	orf02052	orf02156	orf01765	orf00222	orf02057			orf01152	orf01051	orf00618	orf01197	orf00055	orf00306	orf01093	orf01518	orf00789	orf00051	orf02082	orf01211	orf00818	orf01133	orf00106	orf02381	orf00347	orf01383	orf00563	orf01485
		galU	orf01199	orf00133	orf01808	orf01167	orf02983	orf02088	orf00694; orf01299	orf00325	orf01109	orf00058	orf00993	orf00649	orf01225	orf01136	orf01602	orf00675	orf01139	orf02109	orf00623	orf00953	orf01538	orf01581	orf00346	orf00889	orf01610			orf00456	orf01498	orf01064	orf01681	orf00842	orf01255	orf00570	orf02219	orf02488	orf00715	orf01224	orf01125	orf01975	orf01276	orf01208	orf00240	orf02032	orf00612	orf01617	orf02005
		manA	orf00091	orf01786	orf00457			orf00154		orf01334	orf00259	orf00773	orf00470	orf00613	orf01000	orf00304		orf01221	orf00044													orf00559	orf02298	orf02370	orf00097	orf01175	orf01380	orf01842	orf02185	orf00393	orf01355	orf00016	orf00247	orf00350	orf00736	orf00178	orf01008	orf01543	orf01214
		manB	orf01198	orf00134	orf01809	orf01168	orf02984	orf02087	orf00822	orf01361	orf01432	orf00981	orf00356	orf00648	orf01224	orf01774	orf01601	orf02016	orf01138	orf01443; orf02110	orf01047	orf02250	orf00476	orf00440	orf00347; orf01252	orf00888; orf01652	orf00436; orf01611			orf01624	orf00719	orf01131	orf01764	orf00743	orf00804; orf01256	orf00569; orf00612	orf00069	orf00343	orf00780	orf01418	orf01126	orf00955	orf01275	orf01209	orf00241	orf00324; orf02033	orf00613; orf00739	orf00761; orf01618	orf02007; orf02048
		mrsA/glmM	orf01357	orf01941	orf00075	orf00980	orf01254	orf00273	orf01456	orf01414	orf01300	orf00732	orf00381	orf00087	orf00385	orf00273	orf00607	orf01206	orf00767	orf00590	orf01511	orf00435	orf00089	orf00093	orf01581	orf00595	orf00204			orf01948	orf00563	orf00135	orf02354	orf02301	orf00732	orf01211	orf01322	orf01788	orf02131	orf00215	orf01556	orf00493	orf00701	orf01587	orf02182	orf00507	orf01286	orf01274	orf01011
		pgi	orf00513	orf00844	orf00102	orf00953	orf01232	orf01725	orf00549	orf00715	orf01065	orf01542	orf00332	orf00589	orf00851	orf00312	orf00417	orf01580	orf00930	orf00685	orf00157	orf02563	orf01994	orf02101	orf00730	orf01483	orf01013			orf00106	orf00377	orf00315	orf01040	orf00191	orf00316	orf00950	orf00497	orf00516	orf01265	orf01824	orf01771	orf00588	orf00679	orf00703	orf01559	orf00717	orf01461	orf00387	orf00588
	IgA1 protease	iga1			orf00128	orf01506	orf01917	orf01815		orf01456	orf00095; orf00237				orf00423	orf01842					orf00990	orf00479; orf00822; orf01937; orf02494	orf00723; orf00743	orf00689; orf00710						orf00767; orf01479	orf01460		orf02182
	P2 porin	ompP2								orf00337										orf01911		orf02092			orf00344					orf01071	orf01327	orf01066	orf01678		orf01254	orf00572	orf00002; orf02221	orf02490	orf00717	orf01226
	Capsule(Acinetobacter)	--	orf00491						orf01133												orf01525																									orf00979; orf00980; orf00983; orf00990; orf00991; orf00992			orf00599; orf00601; orf00602
	Capsule(Neisseria)	ctrA	orf01069			orf00343	orf02108	orf01660		orf01449		orf00862				orf00222						orf00837				orf01717							orf00064	orf02120	orf01471	orf01316		orf01913	orf02065	orf00125		orf01436	orf01325		orf01825		orf00814	orf01136
		ctrB	orf01068		orf00439	orf00344	orf02107	orf01661	orf01301	orf01448		orf00861				orf00221						orf00838				orf01718							orf00063		orf01472	orf01317		orf01914	orf02066	orf00124		orf01435	orf01324		orf01824		orf00815	orf01135
		ctrC	orf01067		orf00440	orf00345	orf02106	orf01662	orf01302	orf01447		orf00860				orf00220				orf01428		orf00839				orf01719							orf00062	orf02117	orf01473	orf01318		orf01915	orf02067	orf00123		orf01434	orf01323		orf01823		orf00816	orf01134
		ctrD	orf01066		orf00441	orf00346	orf02105	orf01663	orf01303	orf01446		orf00859				orf00219				orf01429		orf00840				orf01720							orf00061	orf02116	orf01474	orf01319		orf01916	orf02068	orf00122		orf01433	orf01322		orf01822
		lipA	orf01075		orf00431	orf00337	orf01427	orf01445	orf01289	orf02062		orf01132				orf00217				orf01427		orf02247				orf01712							orf00020	orf02144	orf00836	orf01400		orf00896	orf01845	orf00322		orf01439	orf01330		orf01827		orf01116	orf01435
		lipB	orf01076		orf00430	orf00336	orf01426	orf01446		orf02061		orf01133				orf00218						orf02248				orf01711							orf00021	orf02143	orf00835	orf01401		orf00895	orf01846	orf00321		orf01440			orf01826		orf01117	orf01434
		mynA/sacA			orf00437													orf00979
		siaB/synB
	Capsule(Staphylococcus)	capL																	orf00743
	Capsule(Streptococcus)	--																	orf02110												orf00495
		cps2T
		cps4I																													orf00497
		cpsM
		epsG
		neuB					orf02113							orf01545					orf02107		orf01257	orf01169			orf00717	orf01469	orf01023						orf00223	orf01980			orf01689	orf01050	orf00243	orf01990	orf01041
	LOS(Campylobacter)	--											orf01162
	LPS glucosylation(Shigella)	gtrB																								orf00576
	LPS(Brucella)	fabZ																							orf00107
	Polysaccharide capsule(Bacillus)	--		orf00098; orf00108	orf00279
Iron uptake	Haemophilus iron transport locus	hitA	orf00478		orf01544	orf00080	orf00466	orf02356	orf00462	orf01642	orf01487	orf01737	orf01787	orf02141	orf00716	orf00472		orf00066			orf01207	orf00631	orf01691	orf01658	orf00443	orf00684	orf01272			orf01293	orf00356	orf00395									orf00890	orf00418	orf00029	orf01963				orf00259
		hitB	orf00479		orf01545	orf00081	orf00467	orf02357	orf00489	orf01641	orf01486	orf01736	orf01786	orf02140	orf00715	orf00473		orf00067			orf01206	orf00632	orf01692	orf01659	orf00444	orf00686	orf01271			orf01292	orf00355	orf00396									orf00891	orf00417	orf00028	orf01962				orf00258
		hitC	orf00480		orf01546	orf00082	orf00468	orf02358	orf00488	orf01640	orf01485	orf01735	orf01785	orf02139	orf00714	orf00474		orf00068			orf01205	orf00633	orf01693	orf01660	orf00445	orf00687	orf01270			orf01291	orf00354										orf00892	orf00416	orf00027	orf01961				orf00257
	Heme biosynthesis	hemA	orf00934	orf01255	orf00008	orf00422	orf02316	orf00042		orf00593	orf01359	orf01920	orf00696	orf00739	orf00869	orf01477	orf01319	orf01041	orf00477	orf00283	orf00340	orf01564	orf01299	orf01192	orf00541	orf01259	orf01768			orf01115	orf00193		orf00263		orf00581	orf00721	orf00319	orf01228	orf01057	orf01673	orf01560	orf00442	orf00624	orf01407	orf00600	orf00843	orf01622	orf00206	orf01355
		hemB	orf00905	orf01612	orf02140	orf02128	orf00973	orf01136		orf02028	orf00829	orf01449	orf00336	orf00474	orf01544	orf01743	orf00697	orf02030	orf02001	orf00538	orf01337	orf02400	orf00134	orf00130	orf00988	orf00549	orf00258			orf01825	orf00489		orf01932	orf01682	orf01431	orf01626	orf00746	orf00184	orf01494	orf02066	orf01255	orf00040	orf00336	orf00248	orf00277	orf00068	orf00412	orf00171	orf02444
		hemC	orf01552	orf00214	orf01093	orf01753	orf00786	orf00856		orf00039	orf00175	orf00448	orf01048	orf00557	orf00787	orf00791	orf01372	orf01009	orf01041	orf00841	orf00225	orf01119	orf01214	orf01126	orf00668	orf01330	orf01128			orf01244	orf00251		orf01537	orf00458	orf01086	orf00237	orf01771	orf01980	orf00313	orf00841	orf00420	orf01231	orf00054	orf01257	orf00161	orf01968	orf00218	orf01311	orf01908
		hemD	orf01553		orf01092	orf01752	orf00785	orf00857		orf00040		orf00447	orf01047	orf00558	orf00786		orf01373	orf01008	orf01040	orf00842	orf00226	orf01118	orf01215	orf01127	orf00667	orf01329	orf01129			orf01243	orf00252	orf01301	orf01536	orf00459	orf01087	orf00238	orf01772	orf01979	orf00314	orf00842	orf00421	orf01232	orf00053	orf01258	orf00160	orf01967	orf00217	orf01310	orf01907
		hemE	orf01295	orf00197	orf01718	orf02047	orf00809	orf00828		orf00814	orf01365	orf00617	orf01201	orf01686	orf00155	orf01426	orf00469	orf01968	orf00771	orf01029	orf00071	orf01225	orf00032	orf00035	orf00887	orf00144	orf00053			orf00316	orf00267		orf02229	orf01502	orf00671	orf00107	orf00584	orf00608	orf01346	orf01918	orf00747	orf01280	orf00146	orf02006	orf00141	orf01885	orf00204	orf01297	orf02068
		hemG	orf01478	orf00435	orf02060	orf01271	orf03041	orf00366	orf01777	orf01141	orf00740	orf00823	orf02214	orf02383	orf00377	orf00152	orf00990	orf01174	orf01573	orf01267		orf01648	orf00385	orf00368	orf01316	orf02152	orf00499			orf01775	orf00802		orf00887	orf02109	orf01480	orf01325	orf01268	orf01922	orf02074	orf00082	orf02491	orf02111	orf01603	orf01714	orf02340	orf01880	orf00200	orf00661	orf02031
		hemH	orf01132	orf00553	orf00085	orf02440	orf01508	orf02194	orf01366	orf01291	orf00501	orf01293	orf00465; orf02277	orf01770	orf01631	orf01673	orf01069	orf02089	orf01914	orf00562	orf01530	orf00459	orf00106	orf00110	orf01554	orf00566	orf00241			orf01900	orf01689		orf01361	orf01786	orf01056	orf01590	orf00789	orf00134	orf01538	orf00656	orf00061	orf01732	orf00304	orf01571	orf01996	orf00864	orf00787	orf01166	orf00750
		hemL	orf01392	orf02306	orf02177	orf02272	orf01466	orf00011		orf01123	orf01566	orf01412	orf01603	orf00886	orf00183	orf00274	orf01012	orf02047	orf00827	orf02162	orf00865	orf01395	orf00653	orf00621	orf01086	orf01843	orf00272			orf01857	orf01722		orf00095	orf02165	orf01451	orf01296	orf01046	orf01659	orf02013	orf00161	orf02422	orf02062	orf00709	orf01523	orf01111	orf00449	orf01259	orf00948	orf01244
		hemM			orf01863					orf00196	orf00695	orf00236	orf01451	orf01586	orf01161	orf00909	orf01660	orf00463	orf01159	orf01780	orf00595	orf02082	orf01922	orf02033	orf00142	orf01158	orf01317			orf00554	orf01306	orf01216	orf00301	orf00963	orf00996	orf00470	orf02032	orf01763	orf00571	orf00875	orf00194		orf01648	orf01702	orf00521	orf01025	orf01211	orf00891	orf01273
		hemN	orf00752; orf00920	orf01077; orf01348	orf01013; orf01453	orf01362; orf02402	orf00196; orf02644	orf00153; orf00895	orf00657	orf00512; orf00619	orf01774; orf01872	orf00263; orf01913	orf00053; orf01017	orf00627; orf00815	orf01179; orf01368	orf00377; orf01004	orf01418; orf01446	orf00920; orf00951	orf00367; orf01733	orf00312; orf01901	orf00349; orf00747	orf01449; orf01573	orf01290; orf01761	orf01182; orf01784	orf00531; orf00592	orf00489; orf01249	orf01758; orf01828			orf00424; orf00551	orf00116; orf00287	orf01251	orf00689; orf01457	orf01083; orf01220	orf00231; orf00453	orf00277; orf00389	orf00266; orf01860	orf01193; orf01281	orf00382; orf01004	orf01376; orf01518	orf01650; orf01816	orf01096; orf01401	orf00320; orf01905	orf00069; orf01053	orf00168; orf01370	orf01205; orf01923	orf00574; orf00914	orf00600; orf00747	orf00157; orf02141
		hemR									orf00720																					orf00287									orf01648
		hemX	orf01554	orf00216	orf01091					orf00041		orf00446	orf01046	orf00559	orf00785	orf00793	orf01374	orf01007	orf01039	orf00843	orf00227	orf01117				orf01328	orf01130			orf01242	orf00253	orf01300	orf01535	orf00460	orf01088	orf00239	orf01773	orf01978	orf00315	orf00843	orf00422			orf01259	orf00159	orf01966	orf00216	orf01309	orf01906
		hemY	orf01555	orf00217	orf01090	orf01750	orf00783	orf00859	orf01242	orf00042	orf00178	orf00445	orf01045	orf00560	orf00784	orf00794	orf01375	orf01006	orf01038	orf00844	orf00228	orf01116	orf01217	orf01129	orf00665	orf01327	orf01131			orf01241	orf00254	orf01299	orf01534	orf00461	orf01089	orf00240	orf01774	orf01977	orf00316	orf00844	orf00423	orf01234	orf00051	orf01260	orf00158	orf01965	orf00215	orf01308	orf01905
	Heme/Hemopexin-binding complex	hxuA			orf00707						orf00929		orf00555									orf00094	orf00486																	orf02291							orf01478
		hxuB			orf00705						orf00930		orf00554									orf00093	orf00485																	orf02292							orf01479
		hxuC			orf00704						orf00928		orf00553	orf00321		orf00444						orf00092	orf00483																	orf02293							orf01480
	Hemoglobin and hemoglobin-haptoglobin binding proteins (Hgps)	--									orf01694																																		orf01717		orf00107	orf01017
		hgbA																														orf01534
		hgpA
		hgpB																orf01860		orf00752													orf00176	orf00244		orf00200	orf01670	orf01025	orf00224	orf02009	orf00968								orf01307
		hgpC							orf00098; orf00453; orf00474							orf01063; orf01596																		orf00433	orf00491; orf00492										orf00706
		hgpD
	Transferrin-binding protein 1	tbpA	orf01349		orf02166	orf00404	orf02334	orf01450	orf01897		orf01271		orf00600			orf00743		orf01024			orf00944		orf02014							orf00779			orf02055		orf00355; orf01459	orf00085; orf00863; orf00864	orf01706		orf00260; orf02043			orf01582		orf00541
	Transferrin-binding protein 2	tbpB								orf02117			orf00599					orf01463			orf00945	orf00365	orf02015	orf02121	orf01850	orf00263				orf00780					orf00354; orf01460	orf00084; orf00865	orf01705		orf00259; orf02044
	Achromobactin biosynthesis and transport(Pseudomonas)	cbrD												orf00322																	orf00903
	Acinetobactin(Acinetobacter)	basG
		bauE				orf01812	orf01216	orf01072
	Cytochrome c maturation (ccm) locus(Legionella)	ccmC																							orf01651		orf00797						orf01154							orf02308
		ccmE
	Ferric enterobactin transport protein A / ferric-repressed protein B(Neisseria)	fetA/frpB				orf01180	orf02998	orf00345				orf01386		orf00798				orf00356			orf00910	orf00914	orf00512	orf00483	orf01205	orf01684	orf00405										orf01520	orf00787	orf00053			orf00924	orf00577
	Ferrous iron transport(Shigella)	sitD									orf01792											orf00780										orf00716
	Heme uptake(Escherichia)	chuU								orf01856	orf00211		orf01705		orf00763		orf01235																orf00893				orf01185	orf00903	orf01838	orf00282			orf00275
	Iron-regulated element(Escherichia)	ireA																																														orf00992
	Iron/manganese transport(Escherichia)	sitA		orf01444
		sitB
		sitD	orf00792		orf01194	orf01052	orf02578	orf00106		orf00921		orf01578	orf00439	orf01677	orf00138	orf01352	orf01233	orf00221		orf01074	orf01091		orf00954	orf00872	orf01699	orf01592	orf00856			orf00691	orf01385													orf01580					orf01521
	Periplasmic binding protein-dependent ABC transport systems(Vibrio)	vctC		orf01413	orf01947																																				orf01713	orf00505	orf00516	orf00516	orf01025	orf00343	orf01378	orf00665	orf00695
		vctD
		viuC
	Salmochelin(Klebsiella)	--				orf01129	orf02865	orf02426																																		orf01246			orf01248				orf01325
	Ton system(Neisseria)	exbD											orf00598			orf01187		orf01464																				orf00373	orf02045
	Yersiniabactin(Yersinia)	ybtP																																															orf02218
Toxin	Cytolethal distending toxin	cdtA																orf00708
		cdtB	orf01327										orf00034; orf01116					orf00707	orf01152
		cdtC
	Hemolysin	hhdA																														orf00977
		hhdB																														orf00976
	Alpha-hemolysin(Escherichia)	hlyA																															orf02294		orf00421	orf01178			orf02189
		hlyB								orf00465; orf00824											orf00957	orf00704	orf00266	orf00246	orf01392	orf01783							orf02295		orf00420	orf01177	orf01044		orf02188						orf02079
		hlyC								orf00822											orf00955	orf00702			orf01390	orf01781							orf02293						orf02190
		hlyD								orf00825											orf00958	orf00705	orf00265	orf00245	orf01393	orf01784							orf02296		orf00418	orf01176			orf02187	orf00391
	Hemolysin HlyA(Aeromonas)	hlyA		orf01159					orf00814				orf01665		orf00108	orf01665	orf01106	orf02087		orf00775			orf01934	orf00861	orf00126	orf01169				orf01173	orf00337	orf01353			orf00762	orf00876							orf00322
Anaerobic respiration	Nitrate reductase(Mycobacterium)	narH																																											orf00059
Antiphagocytosis	Capsular polysaccharide(Vibrio)	rmlA				orf00175	orf00915	orf00722		orf01299	orf01599	orf00752				orf00264	orf00587	orf01152	orf00739	orf00575											orf00503	orf00500	orf02320				orf01358	orf01818	orf02162	orf00416	orf01028	orf01521	orf01451
		rmlC								orf01297		orf00754							orf00737	orf00577											orf00505										orf01026	orf01519
		rmlD																																							orf01027		orf01452
		wbfU																												orf01838
		wbfY		orf00109	orf00278												orf00590		orf00742											orf01839																			orf00603
		wbjD/wecB				orf00339; orf02269	orf01470	orf00008		orf01358	orf01568	orf01965	orf01600	orf00883	orf01612	orf00277	orf01015	orf02050	orf00824	orf01395							orf00230					orf01395	orf00092	orf02168	orf01448	orf01292	orf01039	orf01662	orf02016	orf00164					orf01832				orf00591; orf01241
		wecC			orf00436	orf02268	orf01471	orf00007			orf01569	orf01966		orf00882		orf00278			orf00821	orf02160	orf00862	orf01398			orf01083	orf01846	orf00269					orf01394					orf01038	orf01663	orf02017	orf00165					orf01831				orf01240
		wza											orf01298	orf00096																			orf01190				orf01511	orf00796	orf00044	orf02071						orf00978
		wzb											orf01299
		wzc											orf01300
	Capsule(Enterococcus)	cpsI																									orf00233										orf01347
	Capsule(Klebsiella)	--	orf01072	orf00099																													orf00672										orf01461
		probable wbaZ
		ugd							orf01298																															orf00131
Cell surface components	Trehalose-recycling ABC transporter(Mycobacterium)	sugC	orf01182		orf00317; orf01954	orf01481; orf02206	orf00443	orf00913; orf02329	orf00180	orf01545		orf00597; orf01685	orf00054	orf01504		orf01367						orf00331	orf01178	orf01084	orf00748	orf01366	orf01973								orf00080						orf01839
Colonization and Immune evasion	Capsule biosynthesis and transport(Campylobacter)	glf																orf01157				orf00452			orf01566									orf02347													orf01061	orf01490
Efflux pump	FarAB(Neisseria)	farA																																										orf00450
		farB							orf00137
Fimbrial adherence determinants	Stf(Salmonella)	stfD																														orf00204
Intracellular survival	Lipoate protein ligase A1(Listeria)	lplA1								orf02070																																				orf00608
	Sugar-uptake system(Listeria)	hpt																				orf00492																				orf00046
Invasion	Opacity protein(Neisseria)	opa
Lipid and fatty acid metabolism	Pantothenate synthesis(Mycobacterium)	panD
Nutritional factor	Allantoin utilization(Klebsiella)	--																			orf00705	orf01458	orf01718	orf01685	orf00469	orf00714	orf01238														orf00696
Nutritional virulence	Cysteine acquisition(Francisella)	--		orf01082	orf01363			orf02000						orf01813			orf00646			orf00508																						orf01182	orf00152		orf01579
	Pyrimidine biosynthesis(Francisella)	--	orf01472	orf00188	orf01633	orf01363	orf00197	orf00948		orf01321	orf01545	orf01460	orf01751	orf01054	orf00240	orf01630		orf01972	orf00862	orf00221	orf00367	orf00871										orf00162									orf01243	orf01273	orf01576	orf01883	orf01859	orf01630	orf00088	orf01036	orf02434
		--		orf00187												orf01628		orf01975		orf00218	orf00368	orf00872																			orf01240					orf01631
		carA											orf01750
Others	O-antigen(Yersinia)	--																												orf01833
	Virulence-associated proteins(Bartonella)	vapA1			orf01252
		vapA4		orf00145				orf02237					orf02236	orf00673																	orf01181		orf00109					orf01634
Phagosome arresting	Nucleoside diphosphate kinase(Mycobacterium)	ndk	orf01358	orf00284			orf01755					orf00655	orf00143	orf00827	orf00057				orf00995					orf01952	orf00027							orf00742	orf00787					orf01128	orf00459					orf00952
Regulation	Carbon storage regulator A(Legionella)	csrA	orf01197	orf00135							orf01108													orf01580
Secretion system	ACE T6SS(Escherichia)	--			orf01934
		aec16			orf01933
		aec22			orf01938																																								orf01303
		aec26												orf01669																															orf01299
		aec27/clpV																																											orf01298
	Hcp secretion island-1 encoded type VI secretion system (H-T6SS)(Pseudomonas)	--						orf00262
		ppkA						orf00263										orf01253
	Lvh (Legionella vir homologs) type IVA secretion system(Legionella)	traG							orf00033; orf00068
		trbE							orf00054
	T6SS(Aeromonas)	--												orf00116																								orf02439			orf02323
		--			orf01935									orf00115																								orf02438			orf02324				orf01306
		--												orf00113
		--												orf00112
		--																																											orf01301
		--																																											orf01300
		clpB												orf00862																								orf02496
		hcp1												orf02396																			orf00357					orf02428			orf02191				orf01308
	Type IV secretion system(Brucella)	virB11
	VAS type VI secretion system(Vibrio)	vasG																																							orf01294
Serum resistance	LPS rfb locus(Klebsiella)	--																																		orf01199					orf00306			orf00956		orf00218
		glf				orf00170																																orf01813								orf00220
		rfbD							orf01296			orf00746														orf00575							orf02325		orf00744	orf01196			orf02157						orf01438
Serum resistance and immune evastion	LPS(Francisella)	--
Stress adaptation	Catalase-peroxidase(Mycobacterium)	katG							orf00578	orf01240											orf01301						orf00727
	Catalase(Neisseria)	katA	orf00876								orf00053	orf01680	orf00615	orf00976	orf01421	orf00490	orf01351	orf00953																								orf00672
	Methionine sulphoxide reductase(Neisseria)	msrA/B(pilB)
	SodCI(Salmonella)	sodCI				orf00033	orf00379	orf00664	orf00914		orf01812	orf01593	orf01173	orf00808	orf00357	orf01417	orf00965	orf00120		orf02041	orf00180	orf01333		orf01882	orf00506	orf01409	orf01942			orf01344	orf00458	orf00635		orf00005	orf01210	orf00014	orf01487	orf00816	orf00004		orf01778		orf00991; orf01391	orf00349		orf01167	orf01031	orf01520	orf00513
[truncated: 43 more columns]

[truncated: 3 more sheets: Table S11, Table S12, Table S13]
